# Supplementary material for: Bat Colony and Cave Zone Shape Arthropod Assemblages in Levantine Caves
Source: Insects. 2026 Jan 21;17(1):118. doi: 10.3390/insects17010118 (PMC12842463; doi:10.3390/insects17010118)
Supplement: Supplementary file 1 [file insects-17-00118-s001.zip]

Archive with 1 entries (1 files):
- insects-4089565-supplementary.xlsx
