# Supplementary material for: Bat Colony and Cave Zone Shape Arthropod Assemblages in Levantine Caves
Source: Insects. 2026 Jan 21;17(1):118. doi: 10.3390/insects17010118 (PMC12842463; doi:10.3390/insects17010118)
Supplement: Supplementary file 1 [file insects-17-00118-s001.zip › insects-4089565-supplementary.xlsx]

## Sheet: Sheet1
ID	Collected/ Recorded	Number of individuals	Cave Name	Zone	Microhabitat	Replication	Class	Order	Family	Genus	Species	Species full name	Troglobite/ Troglophile	Collecting Date	Bats	temperature	humidity	Cave size	Cave opening size	Elevation	Cave length estimate	Lat	Long	Leg
1	Collected	1	Bet Arif	Dark	Center	1	Arachnida	Trombidiformes	Trombidiformes	Trombidiformes	sp.	Trombidiformes sp.	-	2021-08-09	Without bats	22.2	0.88	Large	3.83	95	45	32.0026	34.9642	Z. Ganem + Y. Zaltz
2	Recorded	1	Bet Arif	Dark	Center	3	Arachnida	Trombidiformes	Trombidiformes	Trombidiformes	sp.	Trombidiformes sp.	-	2021-08-09	Without bats	22.2	0.88	Large	3.83	95	45	32.0026	34.9642	Z.Ganem + Y. Zaltz
3	Recorded	1	Tinshemet	Dark	Center	4	Arachnida	Acari	Acari	Acari	other	Acari other	-	2021-08-16	Frugivores	29	0.79	Small	10.8	100	43	31.9994	34.9681	Z.Ganem + Y. Zaltz
4	Recorded	1	Tinshemet	Dark	Near the wall	3	Arachnida	Acari	Acari	Acari	other	Acari other	-	2021-08-16	Frugivores	29	0.79	Small	10.8	100	43	31.9994	34.9681	Z.Ganem + Y. Zaltz
5	Recorded	1	Tinshemet	Twilight	Center	1	Arachnida	Acari	Acari	Acari	other	Acari other	-	2021-08-18	Frugivores	29	0.76	Small	10.8	100	43	31.9994	34.9681	E. Gavish-Regev+ A. Zvik
6	Recorded	1	Tinshemet	Twilight	Center	4	Arachnida	Acari	Acari	Acari	other	Acari other	-	2021-08-18	Frugivores	29	0.76	Small	10.8	100	43	31.9994	34.9681	Z.Ganem + Y. Zaltz
7	Recorded	1	Sefunim	Dark	Near the wall	3	Arachnida	Acari	Acari	Acari	other	Acari other	-	2021-08-09	Frugivores	25.7	0.823	Medium	39.9	126	50	32.737	34.9784	Z.Ganem + Y. Zaltz
8	Recorded	1	Sefunim	Twilight	Near the wall	1	Arachnida	Acari	Acari	Acari	other	Acari other	-	2021-08-09	Frugivores	26.3	0.84	Medium	39.9	126	50	32.737	34.9784	Z.Ganem + Y. Zaltz
9	Recorded	1	Tinshemet	Twilight	On the wall	4	Arachnida	Acari	Acari	Acari	other	Acari other	-	2021-08-09	Frugivores	29	0.76	Small	10.8	100	43	31.9994	34.9681	Z.Ganem + Y. Zaltz
10	Recorded	1	Sefunim	Dark	On the wall	3	Arachnida	Acari	Acari	Acari	other	Acari other	-	2021-08-16	Frugivores	25.7	0.823	Medium	39.9	126	50	32.737	34.9784	Z.Ganem + Y. Zaltz
11	Recorded	1	Sefunim	Twilight	Center	1	Arachnida	Acari	Acari	Acari	other	Acari other	-	2021-08-16	Frugivores	26.3	0.84	Medium	39.9	126	50	32.737	34.9784	Z.Ganem + Y. Zaltz
12	Recorded	4	Yir`on	Dark	Center	3	Arachnida	Acari	Acari	Acari	other	Acari other	-	2021-08-19	Insectivorous	20.9	0.875	Large	1.1	528	150	33.0679	35.4665	Z.Ganem + A. Zvik
13	Collected	1	Bet Arif	Dark	Center	3	Insecta	Coleoptera	Aderidae/ Anthicidae	Aderidae/ Anthicidae	MO 10	Aderidae/ Anthicidae MO 10		2021-08-09	Without bats	22.2	0.88	Large	3.83	95	45	32.0026	34.9642	Z. Ganem + Y. Zaltz
14	Collected	1	Bet Arif	Dark	Near the wall	4	Insecta	Coleoptera	Aderidae/ Anthicidae	Aderidae/ Anthicidae	MO 10	Aderidae/ Anthicidae MO 10		2021-08-09	Without bats	22.2	0.88	Large	3.83	95	45	32.0026	34.9642	Z. Ganem + Y. Zaltz
15	Collected	1	Bet Arif	Dark	On the wall	2	Insecta	Coleoptera	Aderidae/ Anthicidae	Aderidae/ Anthicidae	MO 10	Aderidae/ Anthicidae MO 10		2021-08-09	Without bats	22.2	0.88	Large	3.83	95	45	32.0026	34.9642	Z. Ganem + Y. Zaltz
16	Collected	1	Bet Arif	Dark	On the wall	6	Insecta	Coleoptera	Aderidae/ Anthicidae	Aderidae/ Anthicidae	MO 10	Aderidae/ Anthicidae MO 10		2021-08-09	Without bats	22.2	0.88	Large	3.83	95	45	32.0026	34.9642	E. Gavish-Regev+ A. Zvik
17	Collected	1	Sharakh	Dark	Center	3	Insecta	Coleoptera	Aderidae/ Anthicidae	Aderidae/ Anthicidae	MO 10	Aderidae/ Anthicidae MO 10		2021-08-17	Insectivorous	28	0.223	Large	1.91	299	85	33.074	35.2379	Z. Ganem + Y. Zaltz
18	Collected	1	Sharakh	Dark	On the wall	2	Insecta	Coleoptera	Aderidae/ Anthicidae	Aderidae/ Anthicidae	MO 10	Aderidae/ Anthicidae MO 10		2021-08-17	Insectivorous	28	0.223	Large	1.91	299	85	33.074	35.2379	Z. Ganem + Y. Zaltz
19	Collected	2	Bet Arif	Dark	Near the wall	1	Insecta	Coleoptera	Aderidae/ Anthicidae	Aderidae/ Anthicidae	MO 10	Aderidae/ Anthicidae MO 10		2021-08-09	Without bats	22.2	0.88	Large	3.83	95	45	32.0026	34.9642	E. Gavish-Regev+ Z. Ganem
20	Collected	1	Bet Arif	Twilight	On the wall	4	Insecta	Diptera	Anthomyiidae	Anthomyiidae	MO 4	Anthomyiidae MO 4		2021-08-09	Without bats	24.3	0.824	Large	3.83	95	45	32.0026	34.9642	E. Gavish-Regev+ A. Zvik
21	Collected	1	Tinshemet	Dark	Center	4	Arachnida	Araneae	Araneae	Araneae	sp.	Araneae sp.	-	2021-08-09	Frugivores	29	0.79	Small	10.8	100	43	31.9994	34.9681	Z. Ganem + Y. Zaltz
22	Collected	1	Bet Jan	Twilight	Center	2	Arachnida	Araneae	Araneae	Araneae	sp.	Araneae sp.	-	2021-08-18	Without bats	16.2	0.823	Medium	2.1	927	33.5	32.9615	35.3952	E. Gavish-Regev+ Y. Zaltz
23	Collected	1	Bet Jan	Dark	Near the wall	3	Arachnida	Araneae	Araneae	Araneae	sp.	Araneae sp.	-	2021-08-18	Without bats	19.1	0.74	Medium	2.1	927	33.5	32.9615	35.3952	Z. Ganem + A. Zvik
24	Collected	1	Bet Jan	Dark	Near the wall	4	Arachnida	Araneae	Araneae	Araneae	sp.	Araneae sp.	-	2021-08-18	Without bats	19.1	0.74	Medium	2.1	927	33.5	32.9615	35.3952	Z. Ganem + A. Zvik
25	Recorded	2	Tinshemet	Dark	Near the wall	2	Arachnida	Araneae	Araneae	Araneae	sp.	Araneae sp.	-	2021-08-09	Frugivores	29	0.79	Small	10.8	100	43	31.9994	34.9681	E. Gavish-Regev+ A. Zvik
26	Recorded	4	Tinshemet	Twilight	Center	4	Arachnida	Araneae	Araneae	Araneae	sp.	Araneae sp.	-	2021-08-09	Frugivores	29	0.76	Small	10.8	100	43	31.9994	34.9681	Z.Ganem + Y. Zaltz
27	Recorded	1	Bet Arif	Dark	Center	5	Arachnida	Araneae	Araneae	Araneae	sp.	Araneae sp.	-	2021-08-09	Without bats	22.2	0.88	Large	3.83	95	45	32.0026	34.9642	E. Gavish-Regev+ A. Zvik
28	Recorded	1	Bet Arif	Twilight	Near the wall	3	Arachnida	Araneae	Araneae	Araneae	sp.	Araneae sp.	-	2021-08-09	Without bats	24.3	0.824	Large	3.83	95	45	32.0026	34.9642	Z.Ganem + Y. Zaltz
29	Recorded	1	Bet Jan	Twilight	Center	2	Arachnida	Araneae	Araneae	Araneae	sp.	Araneae sp.	-	2021-08-18	Without bats	16.2	0.823	Medium	2.1	927	33.5	32.9615	35.3952	E. Gavish-Regev+ Y. Zaltz
30	Recorded	2	Bet Jan	Dark	Near the wall	2	Arachnida	Araneae	Araneae	Araneae	sp.	Araneae sp.	-	2021-08-18	Without bats	19.1	0.74	Medium	2.1	927	33.5	32.9615	35.3952	Z.Ganem + A. Zvik
31	Recorded	4	Bet Jan	Dark	Near the wall	4	Arachnida	Araneae	Araneae	Araneae	sp.	Araneae sp.	-	2021-08-18	Without bats	19.1	0.74	Medium	2.1	927	33.5	32.9615	35.3952	Z.Ganem + A. Zvik
32	Collected	2	Oranit	Twilight	Near the wall	4	Arachnida	Araneae	Araneae	Araneae	sp.	Araneae sp.	-	2021-08-19	Insectivorous	23	0.83	Medium	31.62	192	66	32.7566	34.9897	E. Gavish-Regev+ Y. Zaltz
33	Collected	1	Sefunim	Dark	Center	3	Arachnida	Ixodida	Argasidae	Argas	MO 51	Argas MO 51	Troglobite	2021-08-16	Frugivores	25.7	0.823	Medium	39.9	126	50	32.737	34.9784	Z. Ganem + Y. Zaltz
34	Collected	2	Te`omim	Twilight	Center	4	Arachnida	Ixodida	Argasidae	Argas	MO 51	Argas MO 51	Troglobite	2021-09-12	Frugivores	17.3	0.795	Large	24	375	134	31.7262	35.0217	Z. Ganem + A. Zvik
35	Collected	1	Sefunim	Twilight	Center	2	Arachnida	Ixodida	Argasidae	Argas	MO 51	Argas MO 51	Troglobite	2021-08-16	Frugivores	26.3	0.84	Medium	39.9	126	50	32.737	34.9784	E. Gavish-Regev+ A. Zvik
36	Collected	1	Sefunim	Twilight	Near the wall	4	Arachnida	Ixodida	Argasidae	Argas	MO 51	Argas MO 51	Troglobite	2021-08-16	Frugivores	26.3	0.84	Medium	39.9	126	50	32.737	34.9784	E. Gavish-Regev+ A. Zvik
37	Collected	2	Sefunim	Twilight	On the wall	4	Arachnida	Ixodida	Argasidae	Argas	MO 51	Argas MO 51	Troglobite	2021-08-16	Frugivores	26.3	0.84	Medium	39.9	126	50	32.737	34.9784	E. Gavish-Regev+ A. Zvik
38	Collected	1	Sefunim	Twilight	Center	4	Arachnida	Ixodida	Argasidae	Argas	MO 51	Argas MO 51	Troglobite	2021-08-16	Frugivores	26.3	0.84	Medium	39.9	126	50	32.737	34.9784	E. Gavish-Regev+ A. Zvik
39	Collected	1	Tinshemet	Dark	On the wall	3	Arachnida	Ixodida	Argasidae	Argas	MO 51	Argas MO 51	Troglobite	2021-08-18	Frugivores	29	0.79	Small	10.8	100	43	31.9994	34.9681	Z. Ganem + Y. Zaltz
40	Collected	1	Sefunim	Dark	On the wall	2	Arachnida	Ixodida	Argasidae	Argas	MO 51	Argas MO 51	Troglobite	2021-08-16	Frugivores	25.7	0.823	Medium	39.9	126	50	32.737	34.9784	E. Gavish-Regev+ A. Zvik
41	Collected	1	Sharakh	Dark	Center	1	Malacostraca	Isopoda	Armadillidae	Armadillidae	MO 26	Armadillidae MO 26		2021-08-17	Insectivorous	28	0.223	Large	1.91	299	85	33.074	35.2379	Z. Ganem + Y. Zaltz
42	Collected	1	Sharakh	Dark	Center	4	Malacostraca	Isopoda	Armadillidae	Armadillidae	MO 26	Armadillidae MO 26		2021-08-17	Insectivorous	28	0.223	Large	1.91	299	85	33.074	35.2379	Z. Ganem + Sh. Aharon
43	Collected	2	Sharakh	Dark	Near the wall	1	Malacostraca	Isopoda	Armadillidae	Armadillidae	MO 26	Armadillidae MO 26		2021-08-17	Insectivorous	28	0.223	Large	1.91	299	85	33.074	35.2379	Z. Ganem + Y. Zaltz
44	Collected	1	Sharakh	Dark	Near the wall	3	Malacostraca	Isopoda	Armadillidae	Armadillidae	MO 26	Armadillidae MO 26		2021-08-17	Insectivorous	28	0.223	Large	1.91	299	85	33.074	35.2379	Z. Ganem + Y. Zaltz
45	Collected	3	Sharakh	Dark	Near the wall	4	Malacostraca	Isopoda	Armadillidae	Armadillidae	MO 26	Armadillidae MO 26		2021-08-17	Insectivorous	28	0.223	Large	1.91	299	85	33.074	35.2379	Z. Ganem + Y. Zaltz
46	Collected	3	Yir`on	Dark	Center	4	Malacostraca	Isopoda	Armadillidae	Armadillidae	MO 26	Armadillidae MO 26		2021-08-18	Insectivorous	20.9	0.875	Large	1.1	528	150	33.0679	35.4665	Z. Ganem + A. Zvik
47	Collected	2	Yir`on	Dark	Near the wall	2	Malacostraca	Isopoda	Armadillidae	Armadillidae	MO 26	Armadillidae MO 26		2021-08-18	Insectivorous	20.9	0.875	Large	1.1	528	150	33.0679	35.4665	Z. Ganem + A. Zvik
48	Collected	1	Yir`on	Dark	On the wall	3	Malacostraca	Isopoda	Armadillidae	Armadillidae	MO 26	Armadillidae MO 26		2021-08-18	Insectivorous	20.9	0.875	Large	1.1	528	150	33.0679	35.4665	Z. Ganem + A. Zvik
49	Collected	2	Sharakh	Twilight	Near the wall	2	Insecta	Coleoptera	Carabidae	Bembidion	MO 7	Bembidion MO 7		2021-08-17	Insectivorous	25.1	0.81	Large	1.91	299	85	33.074	35.2379	E. Gavish-Regev+ A. Zvik
50	Collected	4	Sharakh	Twilight	Near the wall	3	Insecta	Coleoptera	Carabidae	Bembidion	MO 7	Bembidion MO 7		2021-08-17	Insectivorous	25.1	0.81	Large	1.91	299	85	33.074	35.2379	E. Gavish-Regev+ A. Zvik
51	Collected	1	Bet Arif	Twilight	Center	1	Insecta	Coleoptera	Carabidae	Bembidion	MO 7	Bembidion MO 7		2021-08-09	Without bats	24.3	0.824	Large	3.83	95	45	32.0026	34.9642	Z. Ganem + Y. Zaltz
52	Collected	9	Bet Arif	Twilight	Near the wall	2	Insecta	Coleoptera	Carabidae	Bembidion	MO 7	Bembidion MO 7		2021-08-09	Without bats	24.3	0.824	Large	3.83	95	45	32.0026	34.9642	E. Gavish-Regev+ A. Zvik
53	Collected	1	Yir`on	Dark	Center	3	Insecta	Coleoptera	Tenebrionidae	Blaps	MO 24	Blaps MO 24		2021-08-18	Insectivorous	20.9	0.875	Large	1.1	528	150	33.0679	35.4665	Z. Ganem + A. Zvik
54	Collected	4	Yir`on	Twilight	Near the wall	4	Insecta	Coleoptera	Tenebrionidae	Blaps	MO 24	Blaps MO 24		2021-08-18	Insectivorous	21	0.961	Large	1.1	528	150	33.0679	35.4665	E. Gavish-Regev+ Y. Zaltz
55	Collected	1	Te`omim	Twilight	Near the wall	4	Diplopoda	Polydesmida	Polydesmidae	Brachydesmus	MO 82	Brachydesmus MO 82		2021-09-12	Frugivores	17.3	0.795	Large	24	375	134	31.7262	35.0217	Z. Ganem + A. Zvik
56	Collected	2	Te`omim	Dark	Near the wall	4	Diplopoda	Polydesmida	Polydesmidae	Brachydesmus	MO 82	Brachydesmus MO 82		2021-09-12	Frugivores	16.7	0.86	Large	24	375	134	31.7262	35.0217	Z. Ganem + A. Zvik
57	Collected	1	Sefunim	Twilight	Center	2	Insecta	Coleoptera	Carabidae	Carabidae	MO 55	Carabidae MO 55		2021-08-16	Frugivores	26.3	0.84	Medium	39.9	126	50	32.737	34.9784	E. Gavish-Regev+ A. Zvik
58	Collected	2	Sefunim	Twilight	Center	4	Insecta	Coleoptera	Carabidae	Carabidae	MO 55	Carabidae MO 55		2021-08-16	Frugivores	26.3	0.84	Medium	39.9	126	50	32.737	34.9784	E. Gavish-Regev+ A. Zvik
59	Collected	3	Te`omim	Twilight	Center	3	Insecta	Coleoptera	Histeridae	Histeridae	MO 85	Histeridae MO 85		2021-09-12	Frugivores	17.3	0.795	Large	24	375	134	31.7262	35.0217	Z. Ganem + A. Zvik
60	Collected	1	Oranit	Dark	Center	3	Arachnida	Araneae	Leptonetidae	Cataleptoneta	edentula	Cataleptoneta edentula	Troglobite	2021-08-19	Insectivorous	21.1	0.894	Medium	31.62	192	66	32.7566	34.9897	Z. Ganem + A. Zvik
61	Collected	1	Oranit	Dark	Center	2	Arachnida	Araneae	Leptonetidae	Cataleptoneta	edentula	Cataleptoneta edentula	Troglobite	2021-08-19	Insectivorous	21.1	0.894	Medium	31.62	192	66	32.7566	34.9897	Z. Ganem + A. Zvik
62	Collected	1	Sharakh	Dark	Center	4	Arachnida	Araneae	Leptonetidae	Cataleptoneta	edentula	Cataleptoneta edentula	Troglobite	2021-08-17	Insectivorous	28	0.223	Large	1.91	299	85	33.074	35.2379	Z. Ganem + Sh. Aharon
63	Recorded	1	Oranit	Dark	Center	2	Arachnida	Araneae	Leptonetidae	Cataleptoneta	edentula	Cataleptoneta edentula	Troglobite	2021-08-19	Insectivorous	21.1	0.894	Medium	31.62	192	66	32.7566	34.9897	Z.Ganem + A. Zvik
64	Recorded	3	Oranit	Dark	Center	3	Arachnida	Araneae	Leptonetidae	Cataleptoneta	edentula	Cataleptoneta edentula	Troglobite	2021-08-19	Insectivorous	21.1	0.894	Medium	31.62	192	66	32.7566	34.9897	Z.Ganem + A. Zvik
65	Recorded	1	Oranit	Dark	Near the wall	1	Arachnida	Araneae	Leptonetidae	Cataleptoneta	edentula	Cataleptoneta edentula	Troglobite	2021-08-19	Insectivorous	21.1	0.894	Medium	31.62	192	66	32.7566	34.9897	Z.Ganem + A. Zvik
66	Recorded	5	Oranit	Dark	On the wall	2	Arachnida	Araneae	Leptonetidae	Cataleptoneta	edentula	Cataleptoneta edentula	Troglobite	2021-08-19	Insectivorous	21.1	0.894	Medium	31.62	192	66	32.7566	34.9897	Z.Ganem + A. Zvik
67	Collected	1	Sefunim	Dark	Center	3	Insecta	Diptera	Cecidomyiidae	Cecidomyiidae	MO 65	Cecidomyiidae MO 65		2021-08-16	Frugivores	25.7	0.823	Medium	39.9	126	50	32.737	34.9784	Z. Ganem + Y. Zaltz
68	Collected	1	Sefunim	Dark	Near the wall	3	Insecta	Diptera	Cecidomyiidae	Cecidomyiidae	MO 65	Cecidomyiidae MO 65		2021-08-16	Frugivores	25.7	0.823	Medium	39.9	126	50	32.737	34.9784	Z. Ganem + Y. Zaltz
69	Collected	1	Sefunim	Dark	Near the wall	1	Arachnida	Pseudoscorpion	Chernetidae	Chernetidae	sp.	Chernetidae sp.	Troglophile	2021-08-16	Frugivores	25.7	0.823	Medium	39.9	126	50	32.737	34.9784	Z. Ganem + Y. Zaltz
70	Collected	1	Sefunim	Twilight	Center	3	Arachnida	Pseudoscorpion	Chernetidae	Chernetidae	sp.	Chernetidae sp.	Troglophile	2021-08-16	Frugivores	26.3	0.84	Medium	39.9	126	50	32.737	34.9784	Z. Ganem + Y. Zaltz
71	Collected	1	Sefunim	Twilight	Center	3	Arachnida	Pseudoscorpion	Chernetidae	Chernetidae	sp.	Chernetidae sp.	Troglophile	2021-08-16	Frugivores	26.3	0.84	Medium	39.9	126	50	32.737	34.9784	Z. Ganem + Y. Zaltz
72	Collected	3	Sefunim	Twilight	Center	2	Arachnida	Pseudoscorpion	Chernetidae	Chernetidae	sp.	Chernetidae sp.	Troglophile	2021-08-16	Frugivores	26.3	0.84	Medium	39.9	126	50	32.737	34.9784	E. Gavish-Regev+ A. Zvik
73	Collected	6	Sefunim	Twilight	Center	4	Arachnida	Pseudoscorpion	Chernetidae	Chernetidae	sp.	Chernetidae sp.	Troglophile	2021-08-16	Frugivores	26.3	0.84	Medium	39.9	126	50	32.737	34.9784	E. Gavish-Regev+ A. Zvik
74	Collected	5	Sefunim	Twilight	Near the wall	2	Arachnida	Pseudoscorpion	Chernetidae	Chernetidae	sp.	Chernetidae sp.	Troglophile	2021-08-16	Frugivores	26.3	0.84	Medium	39.9	126	50	32.737	34.9784	E. Gavish-Regev+ A. Zvik
75	Collected	12	Sefunim	Twilight	Near the wall	4	Arachnida	Pseudoscorpion	Chernetidae	Chernetidae	sp.	Chernetidae sp.	Troglophile	2021-08-16	Frugivores	26.3	0.84	Medium	39.9	126	50	32.737	34.9784	E. Gavish-Regev+ A. Zvik
76	Collected	1	Te`omim	Twilight	On the wall	3	Arachnida	Pseudoscorpion	Chernetidae	Chernetidae	sp.	Chernetidae sp.	Troglophile	2021-09-12	Frugivores	17.3	0.795	Large	24	375	134	31.7262	35.0217	Z. Ganem + A. Zvik
77	Collected	1	Tinshemet	Dark	Center	1	Arachnida	Pseudoscorpion	Chernetidae	Chernetidae	sp. 1	Chernetidae sp. 1	Troglophile	2021-08-09	Frugivores	29	0.79	Small	10.8	100	43	31.9994	34.9681	E. Gavish-Regev+ A. Zvik
78	Collected	1	Tinshemet	Dark	Center	2	Arachnida	Pseudoscorpion	Chernetidae	Chernetidae	sp. 1	Chernetidae sp. 1	Troglophile	2021-08-09	Frugivores	29	0.79	Small	10.8	100	43	31.9994	34.9681	E. Gavish-Regev+ A. Zvik
79	Collected	1	Tinshemet	Dark	Center	4	Arachnida	Pseudoscorpion	Chernetidae	Chernetidae	sp. 1	Chernetidae sp. 1	Troglophile	2021-08-09	Frugivores	29	0.79	Small	10.8	100	43	31.9994	34.9681	Z. Ganem + Y. Zaltz
80	Collected	1	Tinshemet	Dark	Center	4	Arachnida	Pseudoscorpion	Chernetidae	Chernetidae	sp. 1	Chernetidae sp. 1	Troglophile	2021-08-09	Frugivores	29	0.79	Small	10.8	100	43	31.9994	34.9681	Z. Ganem + Y. Zaltz
81	Collected	1	Tinshemet	Dark	Center	4	Arachnida	Pseudoscorpion	Chernetidae	Chernetidae	sp. 1	Chernetidae sp. 1	Troglophile	2021-08-09	Frugivores	29	0.79	Small	10.8	100	43	31.9994	34.9681	Z. Ganem + Y. Zaltz
82	Collected	1	Bet Jan	Dark	Center	3	Insecta	Coleoptera	Leiodidae	Choleva	MO 99	Choleva MO 99		2021-08-18	Without bats	19.1	0.74	Medium	2.1	927	33.5	32.9615	35.3952	Z. Ganem + A. Zvik
83	Collected	1	Te`omim	Twilight	Near the wall	4	Arachnida	Pseudoscorpion	Chthoniidae	Ephippiochthonius	sp. 1	Ephippiochthonius sp. 1	Troglobite	2021-09-12	Frugivores	17.3	0.795	Large	24	375	134	31.7262	35.0217	Z. Ganem + A. Zvik
84	Collected	1	Te`omim	Twilight	On the wall	4	Arachnida	Pseudoscorpion	Chthoniidae	Ephippiochthonius	sp. 1	Ephippiochthonius sp. 1	Troglobite	2021-09-12	Frugivores	17.3	0.795	Large	24	375	134	31.7262	35.0217	Z. Ganem + A. Zvik
85	Collected	1	Te`omim	Dark	Center	2	Arachnida	Pseudoscorpion	Chthoniidae	Ephippiochthonius	sp. 1	Ephippiochthonius sp. 1	Troglobite	2021-09-12	Frugivores	16.7	0.86	Large	24	375	134	31.7262	35.0217	E. Gavish-Regev+ Y. Zaltz
86	Collected	1	Te`omim	Dark	Center	2	Arachnida	Pseudoscorpion	Chthoniidae	Ephippiochthonius	sp. 1	Ephippiochthonius sp. 1	Troglobite	2021-09-12	Frugivores	16.7	0.86	Large	24	375	134	31.7262	35.0217	E. Gavish-Regev+ Y. Zaltz
87	Collected	1	Oranit	Dark	Center	2	Arachnida	Pseudoscorpion	Chthoniidae	Ephippiochthonius	sp. 2	Ephippiochthonius sp. 2	Troglobite	2021-08-19	Insectivorous	21.1	0.894	Medium	31.62	192	66	32.7566	34.9897	Z. Ganem + A. Zvik
88	Collected	1	Oranit	Dark	Near the wall	1	Arachnida	Pseudoscorpion	Chthoniidae	Ephippiochthonius	sp. 2	Ephippiochthonius sp. 2	Troglobite	2021-08-19	Insectivorous	21.1	0.894	Medium	31.62	192	66	32.7566	34.9897	Z. Ganem + A. Zvik
89	Collected	1	Te`omim	Dark	Center	2	Insecta	Coleoptera	Coleoptera	Coleoptera	MO 10	Coleoptera MO 10		2021-09-12	Frugivores	16.7	0.86	Large	24	375	134	31.7262	35.0217	E. Gavish-Regev+ Y. Zaltz
90	Collected	1	Te`omim	Dark	Near the wall	1	Insecta	Coleoptera	Coleoptera	Coleoptera	MO 10	Coleoptera MO 10		2021-09-12	Frugivores	16.7	0.86	Large	24	375	134	31.7262	35.0217	E. Gavish-Regev+ Y. Zaltz
91	Collected	1	Bet Jan	Twilight	Center	1	Insecta	Coleoptera	Leiodidae	Cholevinae	MO 103	Cholevinae MO 103		2021-08-18	Without bats	16.2	0.823	Medium	2.1	927	33.5	32.9615	35.3952	E. Gavish-Regev+ Y. Zaltz
92	Collected	1	Sefunim	Twilight	Near the wall	1	Insecta	Coleoptera	Coleoptera	Coleoptera	MO 53	Coleoptera MO 53		2021-08-16	Frugivores	26.3	0.84	Medium	39.9	126	50	32.737	34.9784	Z. Ganem + Y. Zaltz
93	Collected	1	Sefunim	Twilight	Center	2	Insecta	Coleoptera	Coleoptera	Coleoptera	MO 53	Coleoptera MO 53		2021-08-16	Frugivores	26.3	0.84	Medium	39.9	126	50	32.737	34.9784	E. Gavish-Regev+ A. Zvik
94	Collected	1	Sefunim	Dark	Near the wall	3	Insecta	Coleoptera	Coleoptera	Coleoptera	MO 53	Coleoptera MO 53		2021-08-16	Frugivores	25.7	0.823	Medium	39.9	126	50	32.737	34.9784	Z. Ganem + Y. Zaltz
95	Collected	1	Sefunim	Twilight	Center	2	Insecta	Coleoptera	Anthribidae	Araecerus	fasciculatus	fasciculatus MO 54		2021-08-16	Frugivores	26.3	0.84	Medium	39.9	126	50	32.737	34.9784	E. Gavish-Regev+ A. Zvik
96	Collected	2	Sefunim	Twilight	Center	4	Insecta	Coleoptera	Anthribidae	Araecerus	fasciculatus	fasciculatus MO 54		2021-08-16	Frugivores	26.3	0.84	Medium	39.9	126	50	32.737	34.9784	E. Gavish-Regev+ A. Zvik
97	Collected	1	Sefunim	Twilight	Near the wall	1	Insecta	Coleoptera	Coleoptera	Coleoptera	MO 56	Coleoptera MO 56		2021-08-16	Frugivores	26.3	0.84	Medium	39.9	126	50	32.737	34.9784	Z. Ganem + Y. Zaltz
98	Collected	6	Te`omim	Twilight	On the wall	3	Insecta	Coleoptera	Cryptophagidae	Cryptophagidae	MO 78	Cryptophagidae MO 78		2021-09-12	Frugivores	17.3	0.795	Large	24	375	134	31.7262	35.0217	Z. Ganem + A. Zvik
99	Recorded	1	Bet Arif	Twilight	Center	1	Insecta	Coleoptera	Coleoptera	Coleoptera	sp.	Coleoptera sp.		2021-08-09	Without bats	24.3	0.824	Large	3.83	95	45	32.0026	34.9642	Z.Ganem + Y. Zaltz
100	Recorded	2	Bet Arif	Twilight	Near the wall	5	Insecta	Coleoptera	Coleoptera	Coleoptera	sp.	Coleoptera sp.		2021-08-09	Without bats	24.3	0.824	Large	3.83	95	45	32.0026	34.9642	Z.Ganem + Y. Zaltz
101	Recorded	16	Tinshemet	Dark	Center	3	Insecta	Coleoptera	Coleoptera	Coleoptera	sp.	Coleoptera sp.		2021-08-09	Frugivores	29	0.79	Small	10.8	100	43	31.9994	34.9681	Z.Ganem + Y. Zaltz
102	Recorded	15	Tinshemet	Dark	Center	4	Insecta	Coleoptera	Coleoptera	Coleoptera	sp.	Coleoptera sp.		2021-08-09	Frugivores	29	0.79	Small	10.8	100	43	31.9994	34.9681	Z.Ganem + Y. Zaltz
103	Recorded	1	Tinshemet	Dark	Near the wall	2	Insecta	Coleoptera	Coleoptera	Coleoptera	sp.	Coleoptera sp.		2021-08-09	Frugivores	29	0.79	Small	10.8	100	43	31.9994	34.9681	E. Gavish-Regev+ A. Zvik
104	Recorded	1	Tinshemet	Twilight	Center	1	Insecta	Coleoptera	Coleoptera	Coleoptera	sp.	Coleoptera sp.		2021-08-09	Frugivores	29	0.76	Small	10.8	100	43	31.9994	34.9681	E. Gavish-Regev+ A. Zvik
105	Recorded	1	Bet Jan	Dark	Near the wall	4	Insecta	Coleoptera	Coleoptera	Coleoptera	sp.	Coleoptera sp.		2021-08-18	Without bats	19.1	0.74	Medium	2.1	927	33.5	32.9615	35.3952	Z.Ganem + A. Zvik
106	Recorded	5	Te`omim	Twilight	Center	3	Insecta	Coleoptera	Coleoptera	Coleoptera	sp.	Coleoptera sp.		2021-09-12	Frugivores	17.3	0.795	Large	24	375	134	31.7262	35.0217	Z.Ganem + A. Zvik
107	Recorded	11	Te`omim	Twilight	On the wall	3	Insecta	Coleoptera	Coleoptera	Coleoptera	sp.	Coleoptera sp.		2021-09-12	Frugivores	17.3	0.795	Large	24	375	134	31.7262	35.0217	Z.Ganem + A. Zvik
108	Recorded	3	Sefunim	Dark	Center	4	Insecta	Coleoptera	Coleoptera	Coleoptera	sp.	Coleoptera sp.		2021-08-16	Frugivores	25.7	0.823	Medium	39.9	126	50	32.737	34.9784	E. Gavish-Regev+ A. Zvik
109	Recorded	15	Sefunim	Dark	Near the wall	2	Insecta	Coleoptera	Coleoptera	Coleoptera	sp.	Coleoptera sp.		2021-08-16	Frugivores	25.7	0.823	Medium	39.9	126	50	32.737	34.9784	E. Gavish-Regev+ A. Zvik
110	Recorded	1	Sefunim	Dark	On the wall	4	Insecta	Coleoptera	Coleoptera	Coleoptera	sp.	Coleoptera sp.		2021-08-16	Frugivores	25.7	0.823	Medium	39.9	126	50	32.737	34.9784	E. Gavish-Regev+ A. Zvik
111	Recorded	30	Sefunim	Twilight	Center	2	Insecta	Coleoptera	Coleoptera	Coleoptera	sp.	Coleoptera sp.		2021-08-16	Frugivores	26.3	0.84	Medium	39.9	126	50	32.737	34.9784	E. Gavish-Regev+ A. Zvik
112	Recorded	50	Sefunim	Twilight	Center	4	Insecta	Coleoptera	Coleoptera	Coleoptera	sp.	Coleoptera sp.		2021-08-16	Frugivores	26.3	0.84	Medium	39.9	126	50	32.737	34.9784	E. Gavish-Regev+ A. Zvik
113	Recorded	20	Sefunim	Twilight	Near the wall	2	Insecta	Coleoptera	Coleoptera	Coleoptera	sp.	Coleoptera sp.		2021-08-16	Frugivores	26.3	0.84	Medium	39.9	126	50	32.737	34.9784	E. Gavish-Regev+ A. Zvik
114	Recorded	20	Sefunim	Twilight	On the wall	2	Insecta	Coleoptera	Coleoptera	Coleoptera	sp.	Coleoptera sp.		2021-08-16	Frugivores	26.3	0.84	Medium	39.9	126	50	32.737	34.9784	E. Gavish-Regev+ A. Zvik
115	Recorded	15	Sefunim	Twilight	Near the wall	4	Insecta	Coleoptera	Coleoptera	Coleoptera	sp.	Coleoptera sp.		2021-08-16	Frugivores	26.3	0.84	Medium	39.9	126	50	32.737	34.9784	E. Gavish-Regev+ A. Zvik
116	Recorded	5	Sefunim	Twilight	On the wall	4	Insecta	Coleoptera	Coleoptera	Coleoptera	sp.	Coleoptera sp.		2021-08-16	Frugivores	26.3	0.84	Medium	39.9	126	50	32.737	34.9784	E. Gavish-Regev+ A. Zvik
117	Recorded	5	Sharakh	Twilight	Near the wall	3	Insecta	Coleoptera	Coleoptera	Coleoptera	sp.	Coleoptera sp.		2021-08-17	Insectivorous	25.1	0.81	Large	1.91	299	85	33.074	35.2379	E. Gavish-Regev+ A. Zvik
118	Collected	1	Yir`on	Dark	Center	4	Entognatha	Collembola	Collembola	Collembola	MO 27	Collembola MO 27		2021-08-18	Insectivorous	20.9	0.875	Large	1.1	528	150	33.0679	35.4665	Z. Ganem + A. Zvik
119	Collected	1	Yir`on	Dark	Center	1	Entognatha	Collembola	Collembola	Collembola	MO 28	Collembola MO 28		2021-08-18	Insectivorous	20.9	0.875	Large	1.1	528	150	33.0679	35.4665	Z. Ganem + A. Zvik
120	Collected	1	Yir`on	Dark	Near the wall	1	Entognatha	Collembola	Collembola	Collembola	MO 28	Collembola MO 28		2021-08-18	Insectivorous	20.9	0.875	Large	1.1	528	150	33.0679	35.4665	Z. Ganem + A. Zvik
121	Collected	1	Yir`on	Dark	Near the wall	2	Entognatha	Collembola	Collembola	Collembola	MO 28	Collembola MO 28		2021-08-18	Insectivorous	20.9	0.875	Large	1.1	528	150	33.0679	35.4665	Z. Ganem + A. Zvik
122	Collected	1	Sefunim	Dark	Center	4	Entognatha	Collembola	Collembola	Collembola	MO 63	Collembola MO 63		2021-08-16	Frugivores	25.7	0.823	Medium	39.9	126	50	32.737	34.9784	E. Gavish-Regev+ A. Zvik
123	Collected	2	Sharakh	Twilight	Center	3	Entognatha	Collembola	Collembola	Collembola	MO 63	Collembola MO 63		2021-08-17	Insectivorous	25.1	0.81	Large	1.91	299	85	33.074	35.2379	E. Gavish-Regev+ A. Zvik
124	Collected	1	Sharakh	Dark	Near the wall	4	Entognatha	Collembola	Collembola	Collembola	MO 63	Collembola MO 63		2021-08-17	Insectivorous	28	0.223	Large	1.91	299	85	33.074	35.2379	Z. Ganem + Sh. Aharon
125	Collected	1	Bet Jan	Dark	Center	1	Entognatha	Collembola	Collembola	Collembola	MO 81	Collembola MO 81		2021-08-18	Without bats	19.1	0.74	Medium	2.1	927	33.5	32.9615	35.3952	Z. Ganem + A. Zvik
126	Collected	1	Bet Jan	Dark	Center	2	Entognatha	Collembola	Collembola	Collembola	MO 81	Collembola MO 81		2021-08-18	Without bats	19.1	0.74	Medium	2.1	927	33.5	32.9615	35.3952	Z. Ganem + A. Zvik
127	Collected	1	Bet Jan	Dark	Center	4	Entognatha	Collembola	Collembola	Collembola	MO 81	Collembola MO 81		2021-08-18	Without bats	19.1	0.74	Medium	2.1	927	33.5	32.9615	35.3952	Z. Ganem + A. Zvik
128	Collected	1	Te`omim	Twilight	Center	4	Entognatha	Collembola	Collembola	Collembola	MO 81	Collembola MO 81		2021-09-12	Frugivores	17.3	0.795	Large	24	375	134	31.7262	35.0217	Z. Ganem + A. Zvik
129	Collected	4	Te`omim	Twilight	Near the wall	4	Entognatha	Collembola	Collembola	Collembola	MO 81	Collembola MO 81		2021-09-12	Frugivores	17.3	0.795	Large	24	375	134	31.7262	35.0217	Z. Ganem + A. Zvik
130	Collected	1	Te`omim	Dark	Near the wall	2	Entognatha	Collembola	Collembola	Collembola	MO 81	Collembola MO 81		2021-09-12	Frugivores	16.7	0.86	Large	24	375	134	31.7262	35.0217	E. Gavish-Regev+ Y. Zaltz
131	Collected	2	Te`omim	Dark	Near the wall	4	Entognatha	Collembola	Collembola	Collembola	MO 81	Collembola MO 81		2021-09-12	Frugivores	16.7	0.86	Large	24	375	134	31.7262	35.0217	Z. Ganem + A. Zvik
132	Collected	1	Soreq	Dark	Center	3	Entognatha	Collembola	Collembola	Collembola	sp.	Collembola sp.		2021-09-12	Without bats	20.6	0.919	Large	0	405	80	31.756	35.0227	Z. Ganem + A. Zvik
133	Collected	1	Soreq	Dark	Near the wall	3	Entognatha	Collembola	Collembola	Collembola	sp.	Collembola sp.		2021-09-12	Without bats	20.6	0.919	Large	0	405	80	31.756	35.0227	Z. Ganem + A. Zvik
134	Collected	1	Soreq	Dark	Near the wall	4	Entognatha	Collembola	Collembola	Collembola	sp.	Collembola sp.		2021-09-12	Without bats	20.6	0.919	Large	0	405	80	31.756	35.0227	Z. Ganem + A. Zvik
135	Recorded	1	Sefunim	Dark	Near the wall	2	Entognatha	Collembola	Collembola	Collembola	sp.	Collembola sp.		2021-08-16	Frugivores	25.7	0.823	Medium	39.9	126	50	32.737	34.9784	E. Gavish-Regev+ A. Zvik
136	Recorded	1	Bet Jan	Twilight	Center	3	Entognatha	Collembola	Collembola	Collembola	sp.	Collembola sp.		2021-08-18	Without bats	16.2	0.823	Medium	2.1	927	33.5	32.9615	35.3952	E. Gavish-Regev+ Y. Zaltz
137	Recorded	1	Bet Jan	Twilight	Center	4	Entognatha	Collembola	Collembola	Collembola	sp.	Collembola sp.		2021-08-18	Without bats	16.2	0.823	Medium	2.1	927	33.5	32.9615	35.3952	E. Gavish-Regev+ Y. Zaltz
138	Recorded	1	Bet Jan	Dark	Center	3	Entognatha	Collembola	Collembola	Collembola	sp.	Collembola sp.		2021-08-18	Without bats	19.1	0.74	Medium	2.1	927	33.5	32.9615	35.3952	Z.Ganem + A. Zvik
139	Recorded	1	Bet Jan	Dark	Near the wall	2	Entognatha	Collembola	Collembola	Collembola	sp.	Collembola sp.		2021-08-18	Without bats	19.1	0.74	Medium	2.1	927	33.5	32.9615	35.3952	Z.Ganem + A. Zvik
140	Recorded	1	Bet Jan	Dark	On the wall	2	Entognatha	Collembola	Collembola	Collembola	sp.	Collembola sp.		2021-08-18	Without bats	19.1	0.74	Medium	2.1	927	33.5	32.9615	35.3952	Z.Ganem + A. Zvik
141	Recorded	5	Oranit	Twilight	Near the wall	2	Entognatha	Collembola	Collembola	Collembola	sp.	Collembola sp.		2021-08-19	Insectivorous	23	0.83	Medium	31.62	192	66	32.7566	34.9897	E. Gavish-Regev+ Y. Zaltz
142	Recorded	3	Oranit	Dark	Center	3	Entognatha	Collembola	Collembola	Collembola	sp.	Collembola sp.		2021-08-19	Insectivorous	21.1	0.894	Medium	31.62	192	66	32.7566	34.9897	Z.Ganem + A. Zvik
143	Recorded	3	Oranit	Dark	Center	4	Entognatha	Collembola	Collembola	Collembola	sp.	Collembola sp.		2021-08-19	Insectivorous	21.1	0.894	Medium	31.62	192	66	32.7566	34.9897	Z.Ganem + A. Zvik
144	Recorded	15	Te`omim	Twilight	Center	4	Entognatha	Collembola	Collembola	Collembola	sp.	Collembola sp.		2021-09-12	Frugivores	17.3	0.795	Large	24	375	134	31.7262	35.0217	Z.Ganem + A. Zvik
145	Recorded	50	Te`omim	Twilight	Near the wall	3	Entognatha	Collembola	Collembola	Collembola	sp.	Collembola sp.		2021-09-12	Frugivores	17.3	0.795	Large	24	375	134	31.7262	35.0217	Z.Ganem + A. Zvik
146	Recorded	6	Te`omim	Twilight	Near the wall	4	Entognatha	Collembola	Collembola	Collembola	sp.	Collembola sp.		2021-09-12	Frugivores	17.3	0.795	Large	24	375	134	31.7262	35.0217	Z.Ganem + A. Zvik
147	Recorded	20	Te`omim	Dark	Center	4	Entognatha	Collembola	Collembola	Collembola	sp.	Collembola sp.		2021-09-12	Frugivores	16.7	0.86	Large	24	375	134	31.7262	35.0217	Z.Ganem + A. Zvik
148	Recorded	1	Soreq	Twilight	Near the wall	3	Entognatha	Collembola	Collembola	Collembola	sp.	Collembola sp.		2021-09-12	Without bats	21.7	0.984	Large	0	405	80	31.756	35.0227	Z.Ganem + A. Zvik
149	Recorded	3	Soreq	Dark	Center	3	Entognatha	Collembola	Collembola	Collembola	sp.	Collembola sp.		2021-09-12	Without bats	20.6	0.919	Large	0	405	80	31.756	35.0227	Z.Ganem + A. Zvik
150	Recorded	18	Yir`on	Dark	Center	4	Entognatha	Collembola	Collembola	Collembola	sp.	Collembola sp.		2021-08-21	Insectivorous	20.9	0.875	Large	1.1	528	150	33.0679	35.4665	Z.Ganem + A. Zvik
151	Recorded	2	Yir`on	Dark	Near the wall	2	Entognatha	Collembola	Collembola	Collembola	sp.	Collembola sp.		2021-08-23	Insectivorous	20.9	0.875	Large	1.1	528	150	33.0679	35.4665	Z.Ganem + A. Zvik
152	Recorded	1	Sefunim	Dark	Center	4	Entognatha	Collembola	Collembola	Collembola	sp.	Collembola sp.		2021-08-16	Frugivores	25.7	0.823	Medium	39.9	126	50	32.737	34.9784	E. Gavish-Regev+ A. Zvik
153	Recorded	1	Sefunim	Dark	Near the wall	2	Entognatha	Collembola	Collembola	Collembola	sp.	Collembola sp.		2021-08-16	Frugivores	25.7	0.823	Medium	39.9	126	50	32.737	34.9784	E. Gavish-Regev+ A. Zvik
154	Recorded	2	Sharakh	Twilight	Center	1	Entognatha	Collembola	Collembola	Collembola	sp.	Collembola sp.		2021-08-17	Insectivorous	25.1	0.81	Large	1.91	299	85	33.074	35.2379	E. Gavish-Regev+ Y. Zaltz
155	Recorded	2	Sharakh	Twilight	Center	3	Entognatha	Collembola	Collembola	Collembola	sp.	Collembola sp.		2021-08-17	Insectivorous	25.1	0.81	Large	1.91	299	85	33.074	35.2379	E. Gavish-Regev+ A. Zvik
156	Recorded	6	Yir`on	Twilight	Center	3	Entognatha	Collembola	Collembola	Collembola	sp.	Collembola sp.		2021-08-18	Insectivorous	21	0.961	Large	1.1	528	150	33.0679	35.4665	E. Gavish-Regev+ Y. Zaltz
157	Recorded	4	Yir`on	Twilight	Near the wall	4	Entognatha	Collembola	Collembola	Collembola	sp.	Collembola sp.		2021-08-18	Insectivorous	21	0.961	Large	1.1	528	150	33.0679	35.4665	E. Gavish-Regev+ Y. Zaltz
158	Recorded	12	Yir`on	Twilight	On the wall	3	Entognatha	Collembola	Collembola	Collembola	sp.	Collembola sp.		2021-08-18	Insectivorous	21	0.961	Large	1.1	528	150	33.0679	35.4665	E. Gavish-Regev+ Y. Zaltz
159	Collected	1	Sharakh	Twilight	On the wall	3	Insecta	Dermaptera	Forficulidae	Forficula	smyrnensis	Forficula smyrnensis		2021-08-17	Insectivorous	25.1	0.81	Large	1.91	299	85	33.074	35.2379	E. Gavish-Regev+ A. Zvik
160	Recorded	3	Tinshemet	Twilight	Near the wall	2	Insecta	Dermaptera	Dermaptera	Dermaptera	sp.	Dermaptera sp.		2021-08-09	Frugivores	29	0.76	Small	10.8	100	43	31.9994	34.9681	E. Gavish-Regev+ A. Zvik
161	Collected	1	Bet Jan	Twilight	Center	3	Arachnida	Araneae	Linyphiidae	Diplocephalus	sp.	Diplocephalus sp.	Troglophile	2021-08-18	Without bats	16.2	0.823	Medium	2.1	927	33.5	32.9615	35.3952	E. Gavish-Regev+ Y. Zaltz
162	Collected	2	Bet Jan	Twilight	Center	4	Arachnida	Araneae	Linyphiidae	Diplocephalus	sp.	Diplocephalus sp.	Troglophile	2021-08-18	Without bats	16.2	0.823	Medium	2.1	927	33.5	32.9615	35.3952	E. Gavish-Regev+ Y. Zaltz
163	Collected	1	Bet Jan	Twilight	Near the wall	1	Arachnida	Araneae	Linyphiidae	Diplocephalus	sp.	Diplocephalus sp.	Troglophile	2021-08-18	Without bats	16.2	0.823	Medium	2.1	927	33.5	32.9615	35.3952	E. Gavish-Regev+ Y. Zaltz
164	Collected	1	Bet Jan	Twilight	Near the wall	1	Arachnida	Araneae	Linyphiidae	Diplocephalus	sp.	Diplocephalus sp.	Troglophile	2021-08-18	Without bats	16.2	0.823	Medium	2.1	927	33.5	32.9615	35.3952	E. Gavish-Regev+ Y. Zaltz
165	Collected	1	Bet Jan	Twilight	Near the wall	1	Arachnida	Araneae	Linyphiidae	Diplocephalus	sp.	Diplocephalus sp.	Troglophile	2021-08-18	Without bats	16.2	0.823	Medium	2.1	927	33.5	32.9615	35.3952	E. Gavish-Regev+ Y. Zaltz
166	Collected	1	Bet Jan	Twilight	Near the wall	3	Arachnida	Araneae	Linyphiidae	Diplocephalus	sp.	Diplocephalus sp.	Troglophile	2021-08-18	Without bats	16.2	0.823	Medium	2.1	927	33.5	32.9615	35.3952	E. Gavish-Regev+ Y. Zaltz
167	Collected	1	Bet Jan	Dark	Center	4	Arachnida	Araneae	Linyphiidae	Diplocephalus	sp.	Diplocephalus sp.	Troglophile	2021-08-18	Without bats	19.1	0.74	Medium	2.1	927	33.5	32.9615	35.3952	Z. Ganem + A. Zvik
168	Collected	1	Bet Jan	Dark	Near the wall	2	Arachnida	Araneae	Linyphiidae	Diplocephalus	sp.	Diplocephalus sp.	Troglophile	2021-08-18	Without bats	19.1	0.74	Medium	2.1	927	33.5	32.9615	35.3952	Z. Ganem + A. Zvik
169	Collected	1	Bet Jan	Dark	Near the wall	3	Arachnida	Araneae	Linyphiidae	Diplocephalus	sp.	Diplocephalus sp.	Troglophile	2021-08-18	Without bats	19.1	0.74	Medium	2.1	927	33.5	32.9615	35.3952	Z. Ganem + A. Zvik
170	Collected	1	Yir`on	Dark	On the wall	3	Diplopoda	Diplopoda	Diplopoda	Diplopoda	MO 31	Diplopoda MO 31		2021-08-18	Insectivorous	20.9	0.875	Large	1.1	528	150	33.0679	35.4665	Z. Ganem + A. Zvik
171	Collected	2	Yir`on	Twilight	On the wall	3	Diplopoda	Diplopoda	Diplopoda	Diplopoda	MO 31	Diplopoda MO 31		2021-08-18	Insectivorous	21	0.961	Large	1.1	528	150	33.0679	35.4665	E. Gavish-Regev+ Y. Zaltz
172	Collected	1	Yir`on	Twilight	On the wall	2	Diplopoda	Diplopoda	Diplopoda	Diplopoda	MO 31	Diplopoda MO 31		2021-08-18	Insectivorous	21	0.961	Large	1.1	528	150	33.0679	35.4665	E. Gavish-Regev+ Y. Zaltz
173	Collected	3	Te`omim	Dark	Center	4	Diplopoda	Diplopoda	Diplopoda	Diplopoda	MO 73	Diplopoda MO 73		2021-09-12	Frugivores	16.7	0.86	Large	24	375	134	31.7262	35.0217	Z. Ganem + A. Zvik
174	Collected	1	Te`omim	Twilight	Near the wall	4	Diplopoda	Diplopoda	Diplopoda	Diplopoda	MO 73	Diplopoda MO 73		2021-09-12	Frugivores	17.3	0.795	Large	24	375	134	31.7262	35.0217	Z. Ganem + A. Zvik
175	Collected	2	Sharakh	Twilight	Near the wall	2	Diplopoda	Diplopoda	Diplopoda	Diplopoda	MO 92	Diplopoda MO 92		2021-08-17	Insectivorous	25.1	0.81	Large	1.91	299	85	33.074	35.2379	E. Gavish-Regev+ A. Zvik
176	Collected	1	Bet Jan	Dark	Center	4	Diplopoda	Diplopoda	Diplopoda	Diplopoda	MO 92	Diplopoda MO 92		2021-08-18	Without bats	19.1	0.74	Medium	2.1	927	33.5	32.9615	35.3952	Z. Ganem + A. Zvik
177	Collected	2	Bet Jan	Twilight	Near the wall	2	Diplopoda	Diplopoda	Diplopoda	Diplopoda	MO 92	Diplopoda MO 92		2021-08-18	Without bats	16.2	0.823	Medium	2.1	927	33.5	32.9615	35.3952	E. Gavish-Regev+ Y. Zaltz
178	Collected	1	Bet Jan	Twilight	Near the wall	4	Diplopoda	Diplopoda	Diplopoda	Diplopoda	MO 92	Diplopoda MO 92		2021-08-18	Without bats	16.2	0.823	Medium	2.1	927	33.5	32.9615	35.3952	E. Gavish-Regev+ Y. Zaltz
179	Collected	2	Bet Jan	Dark	Center	2	Diplopoda	Diplopoda	Diplopoda	Diplopoda	MO 98	Diplopoda MO 98		2021-08-18	Without bats	19.1	0.74	Medium	2.1	927	33.5	32.9615	35.3952	Z. Ganem + A. Zvik
180	Collected	1	Bet Jan	Twilight	Center	2	Diplopoda	Diplopoda	Diplopoda	Diplopoda	MO 98	Diplopoda MO 98		2021-08-18	Without bats	16.2	0.823	Medium	2.1	927	33.5	32.9615	35.3952	E. Gavish-Regev+ Y. Zaltz
181	Collected	1	Bet Jan	Twilight	Near the wall	3	Diplopoda	Diplopoda	Diplopoda	Diplopoda	MO 98	Diplopoda MO 98		2021-08-18	Without bats	16.2	0.823	Medium	2.1	927	33.5	32.9615	35.3952	E. Gavish-Regev+ Y. Zaltz
182	Collected	2	Bet Jan	Twilight	Near the wall	4	Diplopoda	Diplopoda	Diplopoda	Diplopoda	MO 98	Diplopoda MO 98		2021-08-18	Without bats	16.2	0.823	Medium	2.1	927	33.5	32.9615	35.3952	E. Gavish-Regev+ Y. Zaltz
183	Collected	1	Bet Jan	Dark	Center	1	Diplopoda	Diplopoda	Diplopoda	Diplopoda	MO 98	Diplopoda MO 98		2021-08-18	Without bats	19.1	0.74	Medium	2.1	927	33.5	32.9615	35.3952	Z. Ganem + A. Zvik
184	Collected	1	Sharakh	Dark	Near the wall	3	Diplopoda	Diplopoda	Diplopoda	Diplopoda	sp.	Diplopoda sp.		2021-08-17	Insectivorous	28	0.223	Large	1.91	299	85	33.074	35.2379	Z. Ganem + Y. Zaltz
185	Collected	1	Te`omim	Twilight	Center	3	Diplopoda	Diplopoda	Diplopoda	Diplopoda	sp.	Diplopoda sp.		2021-09-12	Frugivores	17.3	0.795	Large	24	375	134	31.7262	35.0217	Z. Ganem + A. Zvik
186	Collected	5	Te`omim	Twilight	Center	4	Diplopoda	Diplopoda	Diplopoda	Diplopoda	sp.	Diplopoda sp.		2021-09-12	Frugivores	17.3	0.795	Large	24	375	134	31.7262	35.0217	Z. Ganem + A. Zvik
187	Collected	1	Te`omim	Twilight	Center	2	Diplopoda	Diplopoda	Diplopoda	Diplopoda	sp.	Diplopoda sp.		2021-09-12	Frugivores	17.3	0.795	Large	24	375	134	31.7262	35.0217	E. Gavish-Regev+ Y. Zaltz
188	Collected	1	Te`omim	Twilight	Near the wall	3	Diplopoda	Diplopoda	Diplopoda	Diplopoda	sp.	Diplopoda sp.		2021-09-12	Frugivores	17.3	0.795	Large	24	375	134	31.7262	35.0217	Z. Ganem + A. Zvik
189	Recorded	1	Sefunim	Twilight	Center	1	Diplopoda	Diplopoda	Diplopoda	Diplopoda	sp.	Diplopoda sp.		2021-08-16	Frugivores	26.3	0.84	Medium	39.9	126	50	32.737	34.9784	Z.Ganem + Y. Zaltz
190	Recorded	1	Bet Jan	Twilight	Center	2	Diplopoda	Diplopoda	Diplopoda	Diplopoda	sp.	Diplopoda sp.		2021-08-18	Without bats	16.2	0.823	Medium	2.1	927	33.5	32.9615	35.3952	E. Gavish-Regev+ Y. Zaltz
191	Recorded	1	Bet Jan	Twilight	Near the wall	3	Diplopoda	Diplopoda	Diplopoda	Diplopoda	sp.	Diplopoda sp.		2021-08-18	Without bats	16.2	0.823	Medium	2.1	927	33.5	32.9615	35.3952	E. Gavish-Regev+ Y. Zaltz
192	Recorded	1	Bet Jan	Dark	Near the wall	1	Diplopoda	Diplopoda	Diplopoda	Diplopoda	sp.	Diplopoda sp.		2021-08-18	Without bats	19.1	0.74	Medium	2.1	927	33.5	32.9615	35.3952	Z.Ganem + A. Zvik
193	Recorded	1	Bet Jan	Dark	Near the wall	4	Diplopoda	Diplopoda	Diplopoda	Diplopoda	sp.	Diplopoda sp.		2021-08-18	Without bats	19.1	0.74	Medium	2.1	927	33.5	32.9615	35.3952	Z.Ganem + A. Zvik
194	Recorded	2	Te`omim	Dark	Center	4	Diplopoda	Diplopoda	Diplopoda	Diplopoda	sp.	Diplopoda sp.		2021-09-12	Frugivores	16.7	0.86	Large	24	375	134	31.7262	35.0217	Z.Ganem + A. Zvik
195	Recorded	4	Sharakh	Twilight	Near the wall	2	Diplopoda	Diplopoda	Diplopoda	Diplopoda	sp.	Diplopoda sp.		2021-08-17	Insectivorous	25.1	0.81	Large	1.91	299	85	33.074	35.2379	E. Gavish-Regev+ A. Zvik
196	Recorded	2	Yir`on	Twilight	On the wall	2	Diplopoda	Diplopoda	Diplopoda	Diplopoda	sp.	Diplopoda sp.		2021-08-18	Insectivorous	21	0.961	Large	1.1	528	150	33.0679	35.4665	E. Gavish-Regev+ Y. Zaltz
197	Recorded	2	Yir`on	Twilight	On the wall	3	Diplopoda	Diplopoda	Diplopoda	Diplopoda	sp.	Diplopoda sp.		2021-08-18	Insectivorous	21	0.961	Large	1.1	528	150	33.0679	35.4665	E. Gavish-Regev+ Y. Zaltz
198	Collected	1	Sharakh	Dark	On the wall	4	Entognatha	Diplura	Diplura	Diplura	sp.	Diplura sp.		2021-08-17	Insectivorous	28	0.223	Large	1.91	299	85	33.074	35.2379	Z. Ganem + Sh. Aharon
199	Recorded	1	Sharakh	Dark	On the wall	4	Entognatha	Diplura	Diplura	Diplura	sp.	Diplura sp.		2021-08-17	Insectivorous	28	0.223	Large	1.91	299	85	33.074	35.2379	Z.Ganem + Sh. Aharon
200	Collected	1	Tinshemet	Dark	Near the wall	3	Insecta	Diptera	Diptera	Diptera	MO 14	Diptera MO 14		2021-08-09	Frugivores	29	0.79	Small	10.8	100	43	31.9994	34.9681	Z. Ganem + Y. Zaltz
201	Collected	1	Bet Arif	Twilight	On the wall	1	Insecta	Diptera	Mycetophilidae	Mycetophila	MO 5	Mycetophila MO 5		2021-08-09	Without bats	24.3	0.824	Large	3.83	95	45	32.0026	34.9642	Z. Ganem + Y. Zaltz
202	Collected	6	Sharakh	Twilight	Center	1	Insecta	Diptera	Phoridae	Phoridae	MO 52	Phoridae MO 52		2021-08-17	Insectivorous	25.1	0.81	Large	1.91	299	85	33.074	35.2379	E. Gavish-Regev+ Y. Zaltz
203	Collected	1	Sharakh	Twilight	Center	2	Insecta	Diptera	Phoridae	Phoridae	MO 52	Phoridae MO 52		2021-08-17	Insectivorous	25.1	0.81	Large	1.91	299	85	33.074	35.2379	E. Gavish-Regev+ Y. Zaltz
204	Collected	6	Sharakh	Twilight	Near the wall	1	Insecta	Diptera	Phoridae	Phoridae	MO 52	Phoridae MO 52		2021-08-17	Insectivorous	25.1	0.81	Large	1.91	299	85	33.074	35.2379	E. Gavish-Regev+ Y. Zaltz
205	Collected	3	Sharakh	Twilight	Center	3	Insecta	Diptera	Phoridae	Phoridae	MO 52	Phoridae MO 52		2021-08-17	Insectivorous	25.1	0.81	Large	1.91	299	85	33.074	35.2379	E. Gavish-Regev+ A. Zvik
206	Collected	1	Te`omim	Dark	On the wall	2	Insecta	Diptera	Diptera	Diptera	MO 80	Diptera MO 80		2021-09-12	Frugivores	16.7	0.86	Large	24	375	134	31.7262	35.0217	E. Gavish-Regev+ Y. Zaltz
207	Collected	1	Te`omim	Twilight	On the wall	2	Insecta	Diptera	Sciaridae	Sciaridae	MO 87	Sciaridae MO 87		2021-09-12	Frugivores	17.3	0.795	Large	24	375	134	31.7262	35.0217	E. Gavish-Regev+ Y. Zaltz
208	Collected	2	Te`omim	Twilight	On the wall	3	Insecta	Diptera	Sciaridae	Sciaridae	MO 87	Sciaridae MO 87		2021-09-12	Frugivores	17.3	0.795	Large	24	375	134	31.7262	35.0217	Z. Ganem + A. Zvik
209	Collected	2	Sharakh	Dark	On the wall	2	Insecta	Diptera	Sciaridae	Sciaridae	MO 87	Sciaridae MO 87		2021-08-17	Insectivorous	28	0.223	Large	1.91	299	85	33.074	35.2379	Z. Ganem + Y. Zaltz
210	Recorded	1	Bet Arif	Dark	Center	4	Insecta	Diptera	Diptera	Diptera	sp.	Diptera sp.		2021-08-09	Without bats	22.2	0.88	Large	3.83	95	45	32.0026	34.9642	E. Gavish-Regev+ A. Zvik
211	Recorded	1	Bet Arif	Dark	Near the wall	6	Insecta	Diptera	Diptera	Diptera	sp.	Diptera sp.		2021-08-09	Without bats	22.2	0.88	Large	3.83	95	45	32.0026	34.9642	Z.Ganem + Y. Zaltz
212	Recorded	1	Bet Arif	Dark	On the wall	5	Insecta	Diptera	Diptera	Diptera	sp.	Diptera sp.		2021-08-09	Without bats	22.2	0.88	Large	3.83	95	45	32.0026	34.9642	E. Gavish-Regev+ A. Zvik
213	Recorded	1	Bet Arif	Twilight	Center	3	Insecta	Diptera	Diptera	Diptera	sp.	Diptera sp.		2021-08-09	Without bats	24.3	0.824	Large	3.83	95	45	32.0026	34.9642	Z.Ganem + Y. Zaltz
214	Recorded	2	Bet Arif	Twilight	Near the wall	2	Insecta	Diptera	Diptera	Diptera	sp.	Diptera sp.		2021-08-09	Without bats	24.3	0.824	Large	3.83	95	45	32.0026	34.9642	E. Gavish-Regev+ A. Zvik
215	Recorded	1	Bet Arif	Twilight	Near the wall	3	Insecta	Diptera	Diptera	Diptera	sp.	Diptera sp.		2021-08-09	Without bats	24.3	0.824	Large	3.83	95	45	32.0026	34.9642	Z.Ganem + Y. Zaltz
216	Recorded	1	Bet Arif	Twilight	On the wall	4	Insecta	Diptera	Diptera	Diptera	sp.	Diptera sp.		2021-08-09	Without bats	24.3	0.824	Large	3.83	95	45	32.0026	34.9642	E. Gavish-Regev+ A. Zvik
217	Recorded	1	Tinshemet	Dark	Near the wall	1	Insecta	Diptera	Diptera	Diptera	sp.	Diptera sp.		2021-08-09	Frugivores	29	0.79	Small	10.8	100	43	31.9994	34.9681	E. Gavish-Regev+ A. Zvik
218	Recorded	1	Sefunim	Dark	Near the wall	1	Insecta	Diptera	Diptera	Diptera	sp.	Diptera sp.		2021-08-16	Frugivores	25.7	0.823	Medium	39.9	126	50	32.737	34.9784	Z.Ganem + Y. Zaltz
219	Recorded	5	Sefunim	Twilight	Center	1	Insecta	Diptera	Diptera	Diptera	sp.	Diptera sp.		2021-08-16	Frugivores	26.3	0.84	Medium	39.9	126	50	32.737	34.9784	Z.Ganem + Y. Zaltz
220	Recorded	1	Sefunim	Twilight	On the wall	1	Insecta	Diptera	Diptera	Diptera	sp.	Diptera sp.		2021-08-16	Frugivores	26.3	0.84	Medium	39.9	126	50	32.737	34.9784	Z.Ganem + Y. Zaltz
221	Recorded	1	Sharakh	Dark	Center	2	Insecta	Diptera	Diptera	Diptera	sp.	Diptera sp.		2021-08-17	Insectivorous	28	0.223	Large	1.91	299	85	33.074	35.2379	Z.Ganem + Y. Zaltz
222	Recorded	4	Sharakh	Dark	On the wall	2	Insecta	Diptera	Diptera	Diptera	sp.	Diptera sp.		2021-08-17	Insectivorous	28	0.223	Large	1.91	299	85	33.074	35.2379	Z.Ganem + Y. Zaltz
223	Recorded	4	Sharakh	Dark	On the wall	3	Insecta	Diptera	Diptera	Diptera	sp.	Diptera sp.		2021-08-17	Insectivorous	28	0.223	Large	1.91	299	85	33.074	35.2379	Z.Ganem + Y. Zaltz
224	Recorded	1	Sharakh	Dark	On the wall	4	Insecta	Diptera	Diptera	Diptera	sp.	Diptera sp.		2021-08-17	Insectivorous	28	0.223	Large	1.91	299	85	33.074	35.2379	Z.Ganem + Sh. Aharon
225	Recorded	15	Bet Arif	Twilight	Center	3	Insecta	Diptera	Diptera	Diptera	sp.	Diptera sp.		2021-08-09	Without bats	24.3	0.824	Large	3.83	95	45	32.0026	34.9642	E. Gavish-Regev+ A. Zvik
226	Recorded	25	Bet Jan	Twilight	Center	2	Insecta	Diptera	Diptera	Diptera	sp.	Diptera sp.		2021-08-18	Without bats	16.2	0.823	Medium	2.1	927	33.5	32.9615	35.3952	E. Gavish-Regev+ Y. Zaltz
227	Recorded	25	Bet Arif	Twilight	On the wall	3	Insecta	Diptera	Diptera	Diptera	sp.	Diptera sp.		2021-08-09	Without bats	24.3	0.824	Large	3.83	95	45	32.0026	34.9642	E. Gavish-Regev+ A. Zvik
228	Recorded	15	Bet Jan	Twilight	Center	4	Insecta	Diptera	Diptera	Diptera	sp.	Diptera sp.		2021-08-18	Without bats	16.2	0.823	Medium	2.1	927	33.5	32.9615	35.3952	E. Gavish-Regev+ Y. Zaltz
229	Recorded	40	Bet Jan	Twilight	Near the wall	1	Insecta	Diptera	Diptera	Diptera	sp.	Diptera sp.		2021-08-18	Without bats	16.2	0.823	Medium	2.1	927	33.5	32.9615	35.3952	E. Gavish-Regev+ Y. Zaltz
230	Recorded	15	Bet Arif	Dark	Near the wall	2	Insecta	Diptera	Diptera	Diptera	sp.	Diptera sp.		2021-08-09	Without bats	24.3	0.824	Large	3.83	95	45	32.0026	34.9642	Z.Ganem + Y. Zaltz
231	Recorded	1	Bet Jan	Twilight	Near the wall	3	Insecta	Diptera	Diptera	Diptera	sp.	Diptera sp.		2021-08-18	Without bats	16.2	0.823	Medium	2.1	927	33.5	32.9615	35.3952	E. Gavish-Regev+ Y. Zaltz
232	Recorded	25	Bet Arif	Twilight	on the wall	5	Insecta	Diptera	Diptera	Diptera	sp.	Diptera sp.		2021-08-09	Without bats	22.2	0.88	Large	3.83	95	45	32.0026	34.9642	E. Gavish-Regev+ A. Zvik
233	Recorded	50	Bet Arif	Twilight	on the wall	1	Insecta	Diptera	Diptera	Diptera	sp.	Diptera sp.		2021-08-09	Without bats	24.3	0.824	Large	3.83	95	45	32.0026	34.9642	Z.Ganem + Y. Zaltz
234	Recorded	150	Bet Jan	Twilight	On the wall	1	Insecta	Diptera	Diptera	Diptera	sp.	Diptera sp.		2021-08-18	Without bats	16.2	0.823	Medium	2.1	927	33.5	32.9615	35.3952	E. Gavish-Regev+ Y. Zaltz
235	Recorded	1	Bet Jan	Twilight	On the wall	3	Insecta	Diptera	Diptera	Diptera	sp.	Diptera sp.		2021-08-18	Without bats	16.2	0.823	Medium	2.1	927	33.5	32.9615	35.3952	E. Gavish-Regev+ Y. Zaltz
236	Recorded	400	Bet Jan	Twilight	On the wall	4	Insecta	Diptera	Diptera	Diptera	sp.	Diptera sp.		2021-08-18	Without bats	16.2	0.823	Medium	2.1	927	33.5	32.9615	35.3952	E. Gavish-Regev+ Y. Zaltz
237	Recorded	1	Bet Jan	Twilight	On the wall	4	Insecta	Diptera	Diptera	Diptera	sp.	Diptera sp.		2021-08-18	Without bats	16.2	0.823	Medium	2.1	927	33.5	32.9615	35.3952	E. Gavish-Regev+ Y. Zaltz
238	Recorded	1	Bet Jan	Dark	Center	1	Insecta	Diptera	Diptera	Diptera	sp.	Diptera sp.		2021-08-18	Without bats	19.1	0.74	Medium	2.1	927	33.5	32.9615	35.3952	Z.Ganem + A. Zvik
239	Recorded	1	Bet Jan	Dark	Center	2	Insecta	Diptera	Diptera	Diptera	sp.	Diptera sp.		2021-08-18	Without bats	19.1	0.74	Medium	2.1	927	33.5	32.9615	35.3952	Z.Ganem + A. Zvik
240	Recorded	1	Bet Jan	Dark	Near the wall	1	Insecta	Diptera	Diptera	Diptera	sp.	Diptera sp.		2021-08-18	Without bats	19.1	0.74	Medium	2.1	927	33.5	32.9615	35.3952	Z.Ganem + A. Zvik
241	Recorded	1	Bet Arif	Dark	Near the wall	4	Insecta	Diptera	Diptera	Diptera	sp.	Diptera sp.		2021-08-09	Without bats	24.3	0.824	Large	3.83	95	45	32.0026	34.9642	E. Gavish-Regev+ A. Zvik
242	Recorded	1	Bet Jan	Dark	Near the wall	4	Insecta	Diptera	Diptera	Diptera	sp.	Diptera sp.		2021-08-18	Without bats	19.1	0.74	Medium	2.1	927	33.5	32.9615	35.3952	Z.Ganem + A. Zvik
243	Recorded	60	Bet Jan	Dark	On the wall	1	Insecta	Diptera	Diptera	Diptera	sp.	Diptera sp.		2021-08-18	Without bats	19.1	0.74	Medium	2.1	927	33.5	32.9615	35.3952	Z.Ganem + A. Zvik
244	Recorded	7	Bet Arif	Dark	On the wall	4	Insecta	Diptera	Diptera	Diptera	sp.	Diptera sp.		2021-08-09	Without bats	22.2	0.88	Large	3.83	95	45	32.0026	34.9642	E. Gavish-Regev+ A. Zvik
245	Recorded	15	Bet Arif	Dark	On the wall	6	Insecta	Diptera	Diptera	Diptera	sp.	Diptera sp.		2021-08-09	Without bats	22.2	0.88	Large	3.83	95	45	32.0026	34.9642	Z.Ganem + Y. Zaltz
246	Recorded	1	Bet Jan	Dark	On the wall	2	Insecta	Diptera	Diptera	Diptera	sp.	Diptera sp.		2021-08-18	Without bats	19.1	0.74	Medium	2.1	927	33.5	32.9615	35.3952	Z.Ganem + A. Zvik
247	Recorded	7	Bet Jan	Dark	On the wall	4	Insecta	Diptera	Diptera	Diptera	sp.	Diptera sp.		2021-08-18	Without bats	19.1	0.74	Medium	2.1	927	33.5	32.9615	35.3952	Z.Ganem + A. Zvik
248	Recorded	8	Bet Jan	Dark	On the wall	4	Insecta	Diptera	Diptera	Diptera	sp.	Diptera sp.		2021-08-18	Without bats	19.1	0.74	Medium	2.1	927	33.5	32.9615	35.3952	Z.Ganem + A. Zvik
249	Recorded	50	Oranit	Twilight	On the wall	1	Insecta	Diptera	Diptera	Diptera	sp.	Diptera sp.		2021-08-19	Insectivorous	23	0.83	Medium	31.62	192	66	32.7566	34.9897	E. Gavish-Regev+ Y. Zaltz
250	Recorded	50	Oranit	Twilight	On the wall	2	Insecta	Diptera	Diptera	Diptera	sp.	Diptera sp.		2021-08-19	Insectivorous	23	0.83	Medium	31.62	192	66	32.7566	34.9897	E. Gavish-Regev+ Y. Zaltz
251	Recorded	50	Oranit	Twilight	On the wall	3	Insecta	Diptera	Diptera	Diptera	sp.	Diptera sp.		2021-08-19	Insectivorous	23	0.83	Medium	31.62	192	66	32.7566	34.9897	E. Gavish-Regev+ Y. Zaltz
252	Recorded	6	Te`omim	Twilight	On the wall	3	Insecta	Diptera	Diptera	Diptera	sp.	Diptera sp.		2021-09-12	Frugivores	17.3	0.795	Large	24	375	134	31.7262	35.0217	Z.Ganem + A. Zvik
253	Recorded	1	Te`omim	Dark	Center	3	Insecta	Diptera	Diptera	Diptera	sp.	Diptera sp.		2021-09-12	Frugivores	16.7	0.86	Large	24	375	134	31.7262	35.0217	Z.Ganem + A. Zvik
254	Recorded	1	Soreq	Twilight	Center	1	Insecta	Diptera	Diptera	Diptera	sp.	Diptera sp.		2021-09-12	Without bats	21.7	0.984	Large	0	405	80	31.756	35.0227	E. Gavish-Regev+ Y. Zaltz
255	Recorded	1	Soreq	Twilight	On the wall	1	Insecta	Diptera	Diptera	Diptera	sp.	Diptera sp.		2021-09-12	Without bats	21.7	0.984	Large	0	405	80	31.756	35.0227	E. Gavish-Regev+ Y. Zaltz
256	Recorded	1	Soreq	Twilight	On the wall	1	Insecta	Diptera	Diptera	Diptera	sp.	Diptera sp.		2021-09-12	Without bats	21.7	0.984	Large	0	405	80	31.756	35.0227	E. Gavish-Regev+ Y. Zaltz
257	Recorded	2	Sefunim	Dark	On the wall	2	Insecta	Diptera	Diptera	Diptera	sp.	Diptera sp.		2021-08-16	Frugivores	25.7	0.823	Medium	39.9	126	50	32.737	34.9784	E. Gavish-Regev+ A. Zvik
258	Recorded	2	Sefunim	Dark	On the wall	4	Insecta	Diptera	Diptera	Diptera	sp.	Diptera sp.		2021-08-16	Frugivores	25.7	0.823	Medium	39.9	126	50	32.737	34.9784	E. Gavish-Regev+ A. Zvik
259	Recorded	50	Sharakh	Twilight	Center	1	Insecta	Diptera	Diptera	Diptera	sp.	Diptera sp.		2021-08-17	Insectivorous	25.1	0.81	Large	1.91	299	85	33.074	35.2379	E. Gavish-Regev+ Y. Zaltz
260	Recorded	40	Sharakh	Twilight	Near the wall	1	Insecta	Diptera	Diptera	Diptera	sp.	Diptera sp.		2021-08-17	Insectivorous	25.1	0.81	Large	1.91	299	85	33.074	35.2379	E. Gavish-Regev+ Y. Zaltz
261	Recorded	1	Sharakh	Twilight	On the wall	1	Insecta	Diptera	Diptera	Diptera	sp.	Diptera sp.		2021-08-17	Insectivorous	25.1	0.81	Large	1.91	299	85	33.074	35.2379	E. Gavish-Regev+ Y. Zaltz
262	Recorded	25	Sharakh	Twilight	Center	2	Insecta	Diptera	Diptera	Diptera	sp.	Diptera sp.		2021-08-17	Insectivorous	25.1	0.81	Large	1.91	299	85	33.074	35.2379	E. Gavish-Regev+ Y. Zaltz
263	Recorded	5	Sharakh	Twilight	On the wall	2	Insecta	Diptera	Diptera	Diptera	sp.	Diptera sp.		2021-08-17	Insectivorous	25.1	0.81	Large	1.91	299	85	33.074	35.2379	E. Gavish-Regev+ A. Zvik
264	Recorded	3	Sharakh	Twilight	Center	3	Insecta	Diptera	Diptera	Diptera	sp.	Diptera sp.		2021-08-17	Insectivorous	25.1	0.81	Large	1.91	299	85	33.074	35.2379	E. Gavish-Regev+ A. Zvik
265	Recorded	2	Sharakh	Twilight	On the wall	3	Insecta	Diptera	Diptera	Diptera	sp.	Diptera sp.		2021-08-17	Insectivorous	25.1	0.81	Large	1.91	299	85	33.074	35.2379	E. Gavish-Regev+ A. Zvik
266	Recorded	1	Sharakh	Twilight	On the wall	4	Insecta	Diptera	Diptera	Diptera	sp.	Diptera sp.		2021-08-17	Insectivorous	25.1	0.81	Large	1.91	299	85	33.074	35.2379	E. Gavish-Regev+ A. Zvik
267	Recorded	1	Yir`on	Twilight	Center	3	Insecta	Diptera	Diptera	Diptera	sp.	Diptera sp.		2021-08-18	Insectivorous	21	0.961	Large	1.1	528	150	33.0679	35.4665	E. Gavish-Regev+ Y. Zaltz
268	Recorded	1	Yir`on	Twilight	Center	4	Insecta	Diptera	Diptera	Diptera	sp.	Diptera sp.		2021-08-18	Insectivorous	21	0.961	Large	1.1	528	150	33.0679	35.4665	E. Gavish-Regev+ Y. Zaltz
269	Recorded	4	Yir`on	Twilight	Near the wall	1	Insecta	Diptera	Diptera	Diptera	sp.	Diptera sp.		2021-08-18	Insectivorous	21	0.961	Large	1.1	528	150	33.0679	35.4665	E. Gavish-Regev+ Y. Zaltz
270	Recorded	2	Yir`on	Twilight	Near the wall	2	Insecta	Diptera	Diptera	Diptera	sp.	Diptera sp.		2021-08-18	Insectivorous	21	0.961	Large	1.1	528	150	33.0679	35.4665	E. Gavish-Regev+ Y. Zaltz
271	Recorded	5	Yir`on	Twilight	Near the wall	3	Insecta	Diptera	Diptera	Diptera	sp.	Diptera sp.		2021-08-18	Insectivorous	21	0.961	Large	1.1	528	150	33.0679	35.4665	E. Gavish-Regev+ Y. Zaltz
272	Recorded	1	Yir`on	Twilight	Near the wall	3	Insecta	Diptera	Diptera	Diptera	sp.	Diptera sp.		2021-08-18	Insectivorous	21	0.961	Large	1.1	528	150	33.0679	35.4665	E. Gavish-Regev+ Y. Zaltz
273	Recorded	1	Yir`on	Twilight	Near the wall	4	Insecta	Diptera	Diptera	Diptera	sp.	Diptera sp.		2021-08-18	Insectivorous	21	0.961	Large	1.1	528	150	33.0679	35.4665	E. Gavish-Regev+ Y. Zaltz
274	Recorded	100	Yir`on	Twilight	On the wall	1	Insecta	Diptera	Diptera	Diptera	sp.	Diptera sp.		2021-08-18	Insectivorous	21	0.961	Large	1.1	528	150	33.0679	35.4665	E. Gavish-Regev+ Y. Zaltz
275	Recorded	70	Yir`on	Twilight	On the wall	2	Insecta	Diptera	Diptera	Diptera	sp.	Diptera sp.		2021-08-18	Insectivorous	21	0.961	Large	1.1	528	150	33.0679	35.4665	E. Gavish-Regev+ Y. Zaltz
276	Recorded	102	Yir`on	Twilight	On the wall	3	Insecta	Diptera	Diptera	Diptera	sp.	Diptera sp.		2021-08-18	Insectivorous	21	0.961	Large	1.1	528	150	33.0679	35.4665	E. Gavish-Regev+ Y. Zaltz
277	Recorded	70	Yir`on	Twilight	On the wall	4	Insecta	Diptera	Diptera	Diptera	sp.	Diptera sp.		2021-08-18	Insectivorous	21	0.961	Large	1.1	528	150	33.0679	35.4665	E. Gavish-Regev+ Y. Zaltz
278	Collected	1	Bet Arif	Dark	On the wall	5	Insecta	Diptera	Dolichopodidae	Dolichopodidae	MO 3	Dolichopodidae MO 3		2021-08-09	Without bats	22.2	0.88	Large	3.83	95	45	32.0026	34.9642	E. Gavish-Regev+ A. Zvik
279	Collected	1	Bet Arif	Dark	On the wall	5	Insecta	Diptera	Dolichopodidae	Dolichopodidae	MO 3	Dolichopodidae MO 3		2021-08-09	Without bats	22.2	0.88	Large	3.83	95	45	32.0026	34.9642	E. Gavish-Regev+ A. Zvik
280	Collected	2	Bet Arif	Dark	On the wall	6	Insecta	Diptera	Dolichopodidae	Dolichopodidae	MO 3	Dolichopodidae MO 3		2021-08-09	Without bats	22.2	0.88	Large	3.83	95	45	32.0026	34.9642	E. Gavish-Regev+ A. Zvik
281	Collected	1	Sefunim	Dark	On the wall	2	Insecta	Diptera	Dolichopodidae	Dolichopodidae	MO 3	Dolichopodidae MO 3		2021-08-16	Frugivores	25.7	0.823	Medium	39.9	126	50	32.737	34.9784	E. Gavish-Regev+ A. Zvik
282	Collected	9	Sefunim	Dark	On the wall	4	Insecta	Diptera	Dolichopodidae	Dolichopodidae	MO 3	Dolichopodidae MO 3		2021-08-16	Frugivores	25.7	0.823	Medium	39.9	126	50	32.737	34.9784	E. Gavish-Regev+ A. Zvik
283	Collected	1	Sharakh	Dark	Near the wall	2	Insecta	Diptera	Dolichopodidae	Dolichopodidae	MO 3	Dolichopodidae MO 3		2021-08-17	Insectivorous	28	0.223	Large	1.91	299	85	33.074	35.2379	Z. Ganem + Y. Zaltz
284	Collected	3	Sharakh	Dark	On the wall	2	Insecta	Diptera	Dolichopodidae	Dolichopodidae	MO 3	Dolichopodidae MO 3		2021-08-17	Insectivorous	28	0.223	Large	1.91	299	85	33.074	35.2379	Z. Ganem + Y. Zaltz
285	Collected	3	Sharakh	Dark	On the wall	3	Insecta	Diptera	Dolichopodidae	Dolichopodidae	MO 3	Dolichopodidae MO 3		2021-08-17	Insectivorous	28	0.223	Large	1.91	299	85	33.074	35.2379	Z. Ganem + Y. Zaltz
286	Collected	2	Bet Arif	Twilight	On the wall	4	Insecta	Diptera	Dolichopodidae	Dolichopodidae	MO 3	Dolichopodidae MO 3		2021-08-09	Without bats	24.3	0.824	Large	3.83	95	45	32.0026	34.9642	E. Gavish-Regev+ A. Zvik
287	Collected	13	Yir`on	Twilight	On the wall	3	Insecta	Diptera	Dolichopodidae	Dolichopodidae	MO 3	Dolichopodidae MO 3		2021-08-18	Insectivorous	21	0.961	Large	1.1	528	150	33.0679	35.4665	E. Gavish-Regev+ Y. Zaltz
288	Collected	9	Oranit	Twilight	On the wall	3	Insecta	Diptera	Dolichopodidae	Dolichopodidae	MO 3	Dolichopodidae MO 3		2021-08-19	Insectivorous	23	0.83	Medium	31.62	192	66	32.7566	34.9897	E. Gavish-Regev+ Y. Zaltz
289	Collected	1	Tinshemet	Twilight	Near the wall	2	Insecta	Hymenoptera	Formicidae	Dorylus	MO 18	Dorylus MO 18		2021-08-09	Frugivores	29	0.76	Small	10.8	100	43	31.9994	34.9681	E. Gavish-Regev+ A. Zvik
290	Collected	1	Sefunim	Twilight	Center	3	Insecta	Diptera	Drosophilidae	Drosophilidae	MO 57	Drosophilidae MO 57		2021-08-16	Frugivores	26.3	0.84	Medium	39.9	126	50	32.737	34.9784	Z. Ganem + Y. Zaltz
291	Recorded	1	Tinshemet	Twilight	Center	1	Arachnida	Araneae	Dysderidae	Dysderidae	sp.	Dysderidae sp.	Troglophile	2021-08-09	Frugivores	29	0.76	Small	10.8	100	43	31.9994	34.9681	E. Gavish-Regev+ A. Zvik
292	Recorded	1	Tinshemet	Twilight	Center	2	Arachnida	Araneae	Dysderidae	Dysderidae	sp.	Dysderidae sp.	Troglophile	2021-08-09	Frugivores	29	0.76	Small	10.8	100	43	31.9994	34.9681	E. Gavish-Regev+ A. Zvik
293	Recorded	1	Sefunim	Dark	Center	4	Arachnida	Araneae	Dysderidae	Dysderidae	sp.	Dysderidae sp.	Troglophile	2021-08-16	Frugivores	25.7	0.823	Medium	39.9	126	50	32.737	34.9784	E. Gavish-Regev+ A. Zvik
294	Recorded	1	Yir`on	Twilight	Near the wall	1	Arachnida	Araneae	Dysderidae	Dysderidae	sp.	Dysderidae sp.	Troglophile	2021-08-18	Insectivorous	21	0.961	Large	1.1	528	150	33.0679	35.4665	E. Gavish-Regev+ Y. Zaltz
295	Recorded	1	Yir`on	Twilight	Near the wall	4	Arachnida	Araneae	Dysderidae	Dysderidae	sp.	Dysderidae sp.	Troglophile	2021-08-18	Insectivorous	21	0.961	Large	1.1	528	150	33.0679	35.4665	E. Gavish-Regev+ Y. Zaltz
296	Collected	1	Soreq	Dark	Near the wall	4	Arachnida	Araneae	Nesticidae	Eidmannella	pallida	Eidmannella pallida	Troglophile	2021-09-12	Without bats	20.6	0.919	Large	0	405	80	31.756	35.0227	Z. Ganem + A. Zvik
297	Collected	1	Tinshemet	Twilight	Center	3	Insecta	Embioptera	Embioptera	Embioptera	MO 22	Embioptera MO 22		2021-08-09	Frugivores	29	0.76	Small	10.8	100	43	31.9994	34.9681	Z. Ganem + Y. Zaltz
298	Recorded	2	Tinshemet	Twilight	Center	1	Insecta	Embioptera	Embioptera	Embioptera	sp.	Embioptera sp.		2021-08-09	Frugivores	29	0.76	Small	10.8	100	43	31.9994	34.9681	E. Gavish-Regev+ A. Zvik
299	Recorded	2	Tinshemet	Twilight	Center	2	Insecta	Embioptera	Embioptera	Embioptera	sp.	Embioptera sp.		2021-08-09	Frugivores	29	0.76	Small	10.8	100	43	31.9994	34.9681	E. Gavish-Regev+ A. Zvik
300	Recorded	3	Tinshemet	Twilight	Near the wall	2	Insecta	Embioptera	Embioptera	Embioptera	sp.	Embioptera sp.		2021-08-09	Frugivores	29	0.76	Small	10.8	100	43	31.9994	34.9681	E. Gavish-Regev+ A. Zvik
301	Collected	1	Yir`on	Twilight	Near the wall	3	Insecta	Lepidoptera	Erebidae	Erebidae	MO 36	Erebidae MO 36		2021-08-18	Insectivorous	21	0.961	Large	1.1	528	150	33.0679	35.4665	E. Gavish-Regev+ Y. Zaltz
302	Collected	1	Te`omim	Twilight	Center	2	Arachnida	Araneae	Linyphiidae	Erigoninae	sp.	Erigoninae sp.	Troglophile	2021-09-12	Frugivores	17.3	0.795	Large	24	375	134	31.7262	35.0217	E. Gavish-Regev+ Y. Zaltz
303	Collected	1	Te`omim	Dark	Center	3	Arachnida	Araneae	Linyphiidae	Erigoninae	Teomim sp. 2	Erigoninae Teomim sp. 2	Troglophile	2021-09-12	Frugivores	16.7	0.86	Large	24	375	134	31.7262	35.0217	Z. Ganem + A. Zvik
304	Collected	1	Te`omim	Dark	Near the wall	3	Arachnida	Araneae	Linyphiidae	Erigoninae	Teomim sp. 2	Erigoninae Teomim sp. 2	Troglophile	2021-09-12	Frugivores	16.7	0.86	Large	24	375	134	31.7262	35.0217	Z. Ganem + A. Zvik
305	Collected	1	Te`omim	Dark	Center	3	Arachnida	Araneae	Linyphiidae	Erigoninae	Teomim sp. 2	Erigoninae Teomim sp. 2	Troglophile	2021-09-12	Frugivores	16.7	0.86	Large	24	375	134	31.7262	35.0217	Z. Ganem + A. Zvik
306	Collected	1	Oranit	Dark	Center	2	Arachnida	Palpigradi	Eukoeneniidae	Eukoenenia	ornit	Eukoenenia ornit	Troglobite	2021-08-19	Insectivorous	21.1	0.894	Medium	31.62	192	66	32.7566	34.9897	Z. Ganem + A. Zvik
307	Recorded	2	Oranit	Dark	Center	1	Arachnida	Palpigradi	Eukoeneniidae	Eukoenenia	ornit	Eukoenenia ornit	Troglobite	2021-08-19	Insectivorous	21.1	0.894	Medium	31.62	192	66	32.7566	34.9897	Z.Ganem + A. Zvik
308	Recorded	2	Oranit	Dark	Center	2	Arachnida	Palpigradi	Eukoeneniidae	Eukoenenia	ornit	Eukoenenia ornit	Troglobite	2021-08-19	Insectivorous	21.1	0.894	Medium	31.62	192	66	32.7566	34.9897	Z.Ganem + A. Zvik
309	Recorded	4	Tinshemet	Twilight	Center	3	Arachnida	Araneae	Filistatidae	Filistata	betarif	Filistata betarif	Troglophile	2021-08-09	Frugivores	29	0.76	Small	10.8	100	43	31.9994	34.9681	Z.Ganem + Y. Zaltz
310	Recorded	5	Tinshemet	Twilight	Center	4	Arachnida	Araneae	Filistatidae	Filistata	betarif	Filistata betarif	Troglophile	2021-08-09	Frugivores	29	0.76	Small	10.8	100	43	31.9994	34.9681	Z.Ganem + Y. Zaltz
311	Recorded	2	Tinshemet	Twilight	Near the wall	2	Arachnida	Araneae	Filistatidae	Filistata	betarif	Filistata betarif	Troglophile	2021-08-09	Frugivores	29	0.76	Small	10.8	100	43	31.9994	34.9681	E. Gavish-Regev+ A. Zvik
312	Recorded	4	Tinshemet	Twilight	Near the wall	3	Arachnida	Araneae	Filistatidae	Filistata	betarif	Filistata betarif	Troglophile	2021-08-09	Frugivores	29	0.76	Small	10.8	100	43	31.9994	34.9681	Z.Ganem + Y. Zaltz
313	Recorded	4	Tinshemet	Twilight	Near the wall	4	Arachnida	Araneae	Filistatidae	Filistata	betarif	Filistata betarif	Troglophile	2021-08-09	Frugivores	29	0.76	Small	10.8	100	43	31.9994	34.9681	Z.Ganem + Y. Zaltz
314	Recorded	7	Tinshemet	Twilight	On the wall	2	Arachnida	Araneae	Filistatidae	Filistata	betarif	Filistata betarif	Troglophile	2021-08-09	Frugivores	29	0.76	Small	10.8	100	43	31.9994	34.9681	E. Gavish-Regev+ A. Zvik
315	Recorded	4	Tinshemet	Twilight	On the wall	3	Arachnida	Araneae	Filistatidae	Filistata	betarif	Filistata betarif	Troglophile	2021-08-09	Frugivores	29	0.76	Small	10.8	100	43	31.9994	34.9681	Z.Ganem + Y. Zaltz
316	Recorded	7	Tinshemet	Twilight	On the wall	4	Arachnida	Araneae	Filistatidae	Filistata	betarif	Filistata betarif	Troglophile	2021-08-09	Frugivores	29	0.76	Small	10.8	100	43	31.9994	34.9681	Z.Ganem + Y. Zaltz
317	Collected	1	Oranit	Twilight	Center	1	Arachnida	Araneae	Filistatidae	Filistata	insidiatrix	Filistata insidiatrix	Troglophile	2021-08-19	Insectivorous	23	0.83	Medium	31.62	192	66	32.7566	34.9897	E. Gavish-Regev+ Y. Zaltz
318	Collected	1	Sefunim	Dark	On the wall	3	Arachnida	Araneae	Filistatidae	Filistata	insidiatrix	Filistata insidiatrix	Troglophile	2021-08-16	Frugivores	25.7	0.823	Medium	39.9	126	50	32.737	34.9784	Z. Ganem + Y. Zaltz
319	Collected	1	Sefunim	Dark	On the wall	3	Arachnida	Araneae	Filistatidae	Filistata	insidiatrix	Filistata insidiatrix	Troglophile	2021-08-16	Frugivores	25.7	0.823	Medium	39.9	126	50	32.737	34.9784	Z. Ganem + Y. Zaltz
320	Collected	1	Sharakh	Twilight	On the wall	4	Arachnida	Araneae	Filistatidae	Filistata	insidiatrix	Filistata insidiatrix	Troglophile	2021-08-17	Insectivorous	25.1	0.81	Large	1.91	299	85	33.074	35.2379	E. Gavish-Regev+ A. Zvik
321	Collected	1	Sefunim	Dark	On the wall	3	Arachnida	Araneae	Filistatidae	Filistata	insidiatrix	Filistata insidiatrix	Troglophile	2021-08-16	Frugivores	25.7	0.823	Medium	39.9	126	50	32.737	34.9784	Z. Ganem + Y. Zaltz
322	Collected	1	Sefunim	Twilight	Near the wall	1	Arachnida	Araneae	Filistatidae	Filistata	insidiatrix	Filistata insidiatrix	Troglophile	2021-08-16	Frugivores	26.3	0.84	Medium	39.9	126	50	32.737	34.9784	Z. Ganem + Y. Zaltz
323	Collected	1	Sefunim	Twilight	On the wall	1	Arachnida	Araneae	Filistatidae	Filistata	insidiatrix	Filistata insidiatrix	Troglophile	2021-08-16	Frugivores	26.3	0.84	Medium	39.9	126	50	32.737	34.9784	Z. Ganem + Y. Zaltz
324	Collected	1	Sefunim	Twilight	Near the wall	1	Arachnida	Araneae	Filistatidae	Filistata	insidiatrix	Filistata insidiatrix	Troglophile	2021-08-16	Frugivores	26.3	0.84	Medium	39.9	126	50	32.737	34.9784	Z. Ganem + Y. Zaltz
325	Recorded	2	Sefunim	Dark	On the wall	3	Arachnida	Araneae	Filistatidae	Filistata	insidiatrix	Filistata insidiatrix	Troglophile	2021-08-16	Frugivores	25.7	0.823	Medium	39.9	126	50	32.737	34.9784	Z.Ganem + Y. Zaltz
326	Recorded	1	Sefunim	Twilight	Center	3	Arachnida	Araneae	Filistatidae	Filistata	insidiatrix	Filistata insidiatrix	Troglophile	2021-08-16	Frugivores	26.3	0.84	Medium	39.9	126	50	32.737	34.9784	Z.Ganem + Y. Zaltz
327	Recorded	1	Sefunim	Twilight	Near the wall	3	Arachnida	Araneae	Filistatidae	Filistata	insidiatrix	Filistata insidiatrix	Troglophile	2021-08-16	Frugivores	26.3	0.84	Medium	39.9	126	50	32.737	34.9784	Z.Ganem + Y. Zaltz
328	Recorded	22	Sefunim	Twilight	On the wall	1	Arachnida	Araneae	Filistatidae	Filistata	insidiatrix	Filistata insidiatrix	Troglophile	2021-08-16	Frugivores	26.3	0.84	Medium	39.9	126	50	32.737	34.9784	Z.Ganem + Y. Zaltz
329	Recorded	1	Sefunim	Twilight	Center	2	Arachnida	Araneae	Filistatidae	Filistata	insidiatrix	Filistata insidiatrix	Troglophile	2021-08-16	Frugivores	26.3	0.84	Medium	39.9	126	50	32.737	34.9784	E. Gavish-Regev+ A. Zvik
330	Recorded	1	Sefunim	Twilight	Near the wall	2	Arachnida	Araneae	Filistatidae	Filistata	insidiatrix	Filistata insidiatrix	Troglophile	2021-08-16	Frugivores	26.3	0.84	Medium	39.9	126	50	32.737	34.9784	E. Gavish-Regev+ A. Zvik
331	Recorded	6	Sefunim	Twilight	On the wall	2	Arachnida	Araneae	Filistatidae	Filistata	insidiatrix	Filistata insidiatrix	Troglophile	2021-08-16	Frugivores	26.3	0.84	Medium	39.9	126	50	32.737	34.9784	E. Gavish-Regev+ A. Zvik
332	Recorded	11	Sefunim	Twilight	On the wall	4	Arachnida	Araneae	Filistatidae	Filistata	insidiatrix	Filistata insidiatrix	Troglophile	2021-08-16	Frugivores	26.3	0.84	Medium	39.9	126	50	32.737	34.9784	E. Gavish-Regev+ A. Zvik
333	Recorded	10	Sharakh	Twilight	On the wall	4	Arachnida	Araneae	Filistatidae	Filistata	insidiatrix	Filistata insidiatrix	Troglophile	2021-08-17	Insectivorous	25.1	0.81	Large	1.91	299	85	33.074	35.2379	E. Gavish-Regev+ A. Zvik
334	Collected	1	Tinshemet	Twilight	Near the wall	2	Insecta	Dermaptera	Forficulidae	Forficulidae	MO 21	Forficulidae MO 21		2021-08-09	Frugivores	29	0.76	Small	10.8	100	43	31.9994	34.9681	E. Gavish-Regev+ A. Zvik
335	Recorded	1	Sharakh	Twilight	Center	1	Insecta	Dermaptera	Forficulidae	Forficulidae	sp.	Forficulidae sp.		2021-08-17	Insectivorous	25.1	0.81	Large	1.91	299	85	33.074	35.2379	E. Gavish-Regev+ Y. Zaltz
336	Recorded	1	Sharakh	Twilight	Center	2	Insecta	Dermaptera	Forficulidae	Forficulidae	sp.	Forficulidae sp.		2021-08-17	Insectivorous	25.1	0.81	Large	1.91	299	85	33.074	35.2379	E. Gavish-Regev+ Y. Zaltz
337	Recorded	1	Sharakh	Twilight	On the wall	3	Insecta	Dermaptera	Forficulidae	Forficulidae	sp.	Forficulidae sp.		2021-08-17	Insectivorous	25.1	0.81	Large	1.91	299	85	33.074	35.2379	E. Gavish-Regev+ A. Zvik
338	Collected	1	Bet Arif	Dark	Center	2	Insecta	Hymenoptera	Formicidae	Formicidae	MO 11	Formicidae MO 11		2021-08-09	Without bats	22.2	0.88	Large	3.83	95	45	32.0026	34.9642	Z. Ganem + Y. Zaltz
339	Collected	1	Bet Arif	Dark	Near the wall	6	Insecta	Hymenoptera	Formicidae	Formicidae	MO 11	Formicidae MO 11		2021-08-09	Without bats	22.2	0.88	Large	3.83	95	45	32.0026	34.9642	Z. Ganem + Y. Zaltz
340	Collected	1	Tinshemet	Twilight	Near the wall	2	Insecta	Hymenoptera	Formicidae	Formicidae	MO 19	Formicidae MO 19		2021-08-09	Frugivores	29	0.76	Small	10.8	100	43	31.9994	34.9681	E. Gavish-Regev+ A. Zvik
341	Collected	1	Oranit	Twilight	Center	1	Insecta	Hymenoptera	Formicidae	Formicidae	MO 43	Formicidae MO 43		2021-08-19	Insectivorous	23	0.83	Medium	31.62	192	66	32.7566	34.9897	E. Gavish-Regev+ Y. Zaltz
342	Collected	1	Oranit	Twilight	Center	2	Insecta	Hymenoptera	Formicidae	Formicidae	MO 43	Formicidae MO 43		2021-08-19	Insectivorous	23	0.83	Medium	31.62	192	66	32.7566	34.9897	E. Gavish-Regev+ Y. Zaltz
343	Collected	1	Oranit	Twilight	Center	3	Insecta	Hymenoptera	Formicidae	Formicidae	MO 43	Formicidae MO 43		2021-08-19	Insectivorous	23	0.83	Medium	31.62	192	66	32.7566	34.9897	E. Gavish-Regev+ Y. Zaltz
344	Collected	1	Sefunim	Twilight	Center	1	Insecta	Hymenoptera	Formicidae	Formicidae	MO 58	Formicidae MO 58		2021-08-16	Frugivores	26.3	0.84	Medium	39.9	126	50	32.737	34.9784	Z. Ganem + Y. Zaltz
345	Collected	1	Sefunim	Twilight	Center	1	Insecta	Hymenoptera	Formicidae	Formicidae	MO 58	Formicidae MO 58		2021-08-16	Frugivores	26.3	0.84	Medium	39.9	126	50	32.737	34.9784	Z. Ganem + Y. Zaltz
346	Collected	2	Bet Arif	Dark	Center	1	Insecta	Hymenoptera	Formicidae	Formicidae	MO 8	Formicidae MO 8		2021-08-09	Without bats	22.2	0.88	Large	3.83	95	45	32.0026	34.9642	Z. Ganem + Y. Zaltz
347	Collected	1	Bet Arif	Dark	Center	2	Insecta	Hymenoptera	Formicidae	Formicidae	MO 8	Formicidae MO 8		2021-08-09	Without bats	22.2	0.88	Large	3.83	95	45	32.0026	34.9642	Z. Ganem + Y. Zaltz
348	Collected	1	Bet Arif	Dark	Center	3	Insecta	Hymenoptera	Formicidae	Formicidae	MO 8	Formicidae MO 8		2021-08-09	Without bats	22.2	0.88	Large	3.83	95	45	32.0026	34.9642	Z. Ganem + Y. Zaltz
349	Collected	4	Bet Arif	Dark	Near the wall	2	Insecta	Hymenoptera	Formicidae	Formicidae	MO 8	Formicidae MO 8		2021-08-09	Without bats	22.2	0.88	Large	3.83	95	45	32.0026	34.9642	Z. Ganem + Y. Zaltz
350	Collected	3	Bet Arif	Dark	Near the wall	3	Insecta	Hymenoptera	Formicidae	Formicidae	MO 8	Formicidae MO 8		2021-08-09	Without bats	22.2	0.88	Large	3.83	95	45	32.0026	34.9642	E. Gavish-Regev+ A. Zvik
351	Collected	1	Bet Arif	Twilight	Center	3	Insecta	Hymenoptera	Formicidae	Formicidae	MO 8	Formicidae MO 8		2021-08-09	Without bats	24.3	0.824	Large	3.83	95	45	32.0026	34.9642	Z. Ganem + Y. Zaltz
352	Collected	2	Bet Arif	Twilight	Center	4	Insecta	Hymenoptera	Formicidae	Formicidae	MO 8	Formicidae MO 8		2021-08-09	Without bats	24.3	0.824	Large	3.83	95	45	32.0026	34.9642	E. Gavish-Regev+ A. Zvik
353	Recorded	5	Bet Arif	Dark	Center	5	Insecta	Hymenoptera	Formicidae	Formicidae	sp.	Formicidae sp.		2021-08-09	Without bats	22.2	0.88	Large	3.83	95	45	32.0026	34.9642	E. Gavish-Regev+ A. Zvik
354	Recorded	30	Bet Arif	Dark	Near the wall	2	Insecta	Hymenoptera	Formicidae	Formicidae	sp.	Formicidae sp.		2021-08-09	Without bats	22.2	0.88	Large	3.83	95	45	32.0026	34.9642	Z.Ganem + Y. Zaltz
355	Recorded	20	Bet Arif	Dark	Near the wall	3	Insecta	Hymenoptera	Formicidae	Formicidae	sp.	Formicidae sp.		2021-08-09	Without bats	22.2	0.88	Large	3.83	95	45	32.0026	34.9642	E. Gavish-Regev+ A. Zvik
356	Recorded	30	Bet Arif	Dark	Near the wall	4	Insecta	Hymenoptera	Formicidae	Formicidae	sp.	Formicidae sp.		2021-08-09	Without bats	22.2	0.88	Large	3.83	95	45	32.0026	34.9642	Z.Ganem + Y. Zaltz
357	Recorded	10	Bet Arif	Dark	Near the wall	6	Insecta	Hymenoptera	Formicidae	Formicidae	sp.	Formicidae sp.		2021-08-09	Without bats	22.2	0.88	Large	3.83	95	45	32.0026	34.9642	Z.Ganem + Y. Zaltz
358	Recorded	1	Tinshemet	Dark	Near the wall	1	Insecta	Hymenoptera	Formicidae	Formicidae	sp.	Formicidae sp.		2021-08-09	Frugivores	29	0.79	Small	10.8	100	43	31.9994	34.9681	E. Gavish-Regev+ A. Zvik
359	Recorded	1	Tinshemet	Dark	On the wall	4	Insecta	Hymenoptera	Formicidae	Formicidae	sp.	Formicidae sp.		2021-08-09	Frugivores	29	0.79	Small	10.8	100	43	31.9994	34.9681	Z.Ganem + Y. Zaltz
360	Recorded	2	Tinshemet	Twilight	Center	1	Insecta	Hymenoptera	Formicidae	Formicidae	sp.	Formicidae sp.		2021-08-09	Frugivores	29	0.76	Small	10.8	100	43	31.9994	34.9681	E. Gavish-Regev+ A. Zvik
361	Recorded	8	Tinshemet	Twilight	Center	3	Insecta	Hymenoptera	Formicidae	Formicidae	sp.	Formicidae sp.		2021-08-09	Frugivores	29	0.76	Small	10.8	100	43	31.9994	34.9681	Z.Ganem + Y. Zaltz
362	Recorded	2	Tinshemet	Twilight	Near the wall	4	Insecta	Hymenoptera	Formicidae	Formicidae	sp.	Formicidae sp.		2021-08-09	Frugivores	29	0.76	Small	10.8	100	43	31.9994	34.9681	Z.Ganem + Y. Zaltz
363	Collected	1	Sharakh	Twilight	On the wall	2	Insecta	Hemiptera	Fulgoroidea	Fulgoroidea	MO 67	Fulgoroidea MO 67		2021-08-17	Insectivorous	25.1	0.81	Large	1.91	299	85	33.074	35.2379	E. Gavish-Regev+ A. Zvik
364	Collected	53	Sefunim	Dark	Center	1	Insecta	Coleoptera	Ptinidae	Gibbium	psylloides	Gibbium psylloides		2021-08-16	Frugivores	25.7	0.823	Medium	39.9	126	50	32.737	34.9784	Z. Ganem + Y. Zaltz
365	Collected	15	Sefunim	Dark	Center	3	Insecta	Coleoptera	Ptinidae	Gibbium	psylloides	Gibbium psylloides		2021-08-16	Frugivores	25.7	0.823	Medium	39.9	126	50	32.737	34.9784	Z. Ganem + Y. Zaltz
366	Collected	2	Sefunim	Dark	Near the wall	1	Insecta	Coleoptera	Ptinidae	Gibbium	psylloides	Gibbium psylloides		2021-08-16	Frugivores	25.7	0.823	Medium	39.9	126	50	32.737	34.9784	Z. Ganem + Y. Zaltz
367	Collected	3	Sefunim	Dark	Center	4	Insecta	Coleoptera	Ptinidae	Gibbium	psylloides	Gibbium psylloides		2021-08-16	Frugivores	25.7	0.823	Medium	39.9	126	50	32.737	34.9784	E. Gavish-Regev+ A. Zvik
368	Collected	14	Sefunim	Dark	Near the wall	2	Insecta	Coleoptera	Ptinidae	Gibbium	psylloides	Gibbium psylloides		2021-08-16	Frugivores	25.7	0.823	Medium	39.9	126	50	32.737	34.9784	E. Gavish-Regev+ A. Zvik
369	Collected	1	Sefunim	Dark	On the wall	4	Insecta	Coleoptera	Ptinidae	Gibbium	psylloides	Gibbium psylloides		2021-08-16	Frugivores	25.7	0.823	Medium	39.9	126	50	32.737	34.9784	E. Gavish-Regev+ A. Zvik
370	Collected	2	Oranit	Twilight	Center	1	Insecta	Coleoptera	Ptinidae	Gibbium	psylloides	Gibbium psylloides		2021-08-19	Insectivorous	23	0.83	Medium	31.62	192	66	32.7566	34.9897	E. Gavish-Regev+ Y. Zaltz
371	Collected	3	Oranit	Twilight	Center	3	Insecta	Coleoptera	Ptinidae	Gibbium	psylloides	Gibbium psylloides		2021-08-19	Insectivorous	23	0.83	Medium	31.62	192	66	32.7566	34.9897	E. Gavish-Regev+ Y. Zaltz
372	Collected	3	Oranit	Twilight	Near the wall	3	Insecta	Coleoptera	Ptinidae	Gibbium	psylloides	Gibbium psylloides		2021-08-19	Insectivorous	23	0.83	Medium	31.62	192	66	32.7566	34.9897	E. Gavish-Regev+ Y. Zaltz
373	Collected	1	Oranit	Twilight	Near the wall	4	Insecta	Coleoptera	Ptinidae	Gibbium	psylloides	Gibbium psylloides		2021-08-19	Insectivorous	23	0.83	Medium	31.62	192	66	32.7566	34.9897	E. Gavish-Regev+ Y. Zaltz
374	Collected	5	Sefunim	Twilight	Near the wall	1	Insecta	Coleoptera	Ptinidae	Gibbium	psylloides	Gibbium psylloides		2021-08-16	Frugivores	26.3	0.84	Medium	39.9	126	50	32.737	34.9784	Z. Ganem + Y. Zaltz
375	Collected	6	Sefunim	Twilight	Center	2	Insecta	Coleoptera	Ptinidae	Gibbium	psylloides	Gibbium psylloides		2021-08-16	Frugivores	26.3	0.84	Medium	39.9	126	50	32.737	34.9784	E. Gavish-Regev+ A. Zvik
376	Collected	9	Sefunim	Twilight	Center	4	Insecta	Coleoptera	Ptinidae	Gibbium	psylloides	Gibbium psylloides		2021-08-16	Frugivores	26.3	0.84	Medium	39.9	126	50	32.737	34.9784	E. Gavish-Regev+ A. Zvik
377	Collected	6	Sefunim	Twilight	Near the wall	2	Insecta	Coleoptera	Ptinidae	Gibbium	psylloides	Gibbium psylloides		2021-08-16	Frugivores	26.3	0.84	Medium	39.9	126	50	32.737	34.9784	E. Gavish-Regev+ A. Zvik
378	Collected	6	Sefunim	Twilight	On the wall	2	Insecta	Coleoptera	Ptinidae	Gibbium	psylloides	Gibbium psylloides		2021-08-16	Frugivores	26.3	0.84	Medium	39.9	126	50	32.737	34.9784	E. Gavish-Regev+ A. Zvik
379	Collected	4	Sefunim	Twilight	On the wall	4	Insecta	Coleoptera	Ptinidae	Gibbium	psylloides	Gibbium psylloides		2021-08-16	Frugivores	26.3	0.84	Medium	39.9	126	50	32.737	34.9784	E. Gavish-Regev+ A. Zvik
380	Recorded	4	Tinshemet	Twilight	Center	2	Arachnida	Araneae	Gnaphosidae	Gnaphosidae	sp.	Gnaphosidae sp.	-	2021-08-09	Frugivores	29	0.76	Small	10.8	100	43	31.9994	34.9681	E. Gavish-Regev+ A. Zvik
381	Recorded	3	Tinshemet	Twilight	Near the wall	2	Arachnida	Araneae	Gnaphosidae	Gnaphosidae	sp.	Gnaphosidae sp.	-	2021-08-09	Frugivores	29	0.76	Small	10.8	100	43	31.9994	34.9681	E. Gavish-Regev+ A. Zvik
382	Recorded	1	Tinshemet	Twilight	Near the wall	3	Arachnida	Araneae	Gnaphosidae	Gnaphosidae	sp.	Gnaphosidae sp.	-	2021-08-09	Frugivores	29	0.76	Small	10.8	100	43	31.9994	34.9681	Z.Ganem + Y. Zaltz
383	Collected	1	Tinshemet	Dark	Near the wall	2	Insecta	Orthoptera	Gryllidae	Gryllidae	MO 16	Gryllidae MO 16		2021-08-09	Frugivores	29	0.79	Small	10.8	100	43	31.9994	34.9681	E. Gavish-Regev+ A. Zvik
384	Collected	1	Tinshemet	Twilight	Center	4	Insecta	Orthoptera	Gryllidae	Gryllidae	MO 16	Gryllidae MO 16		2021-08-09	Frugivores	29	0.76	Small	10.8	100	43	31.9994	34.9681	Z. Ganem + Y. Zaltz
385	Collected	1	Tinshemet	Dark	Near the wall	4	Arachnida	Araneae	Dysderidae	Harpactea	sp.	Harpactea sp.	Troglophile	2021-08-09	Frugivores	29	0.79	Small	10.8	100	43	31.9994	34.9681	Z. Ganem + Y. Zaltz
386	Collected	1	Yir`on	Twilight	Near the wall	1	Arachnida	Araneae	Dysderidae	Harpactea	sp.	Harpactea sp.	Troglophile	2021-08-18	Insectivorous	21	0.961	Large	1.1	528	150	33.0679	35.4665	E. Gavish-Regev+ Y. Zaltz
387	Collected	1	Bet Arif	Twilight	Center	1	Arachnida	Araneae	Dysderidae	Harpactea	sp.	Harpactea sp.	Troglophile	2021-08-09	Without bats	24.3	0.824	Large	3.83	95	45	32.0026	34.9642	Z. Ganem + Y. Zaltz
388	Collected	1	Bet Arif	Twilight	Near the wall	5	Arachnida	Araneae	Dysderidae	Harpactea	sp.	Harpactea sp.	Troglophile	2021-08-09	Without bats	24.3	0.824	Large	3.83	95	45	32.0026	34.9642	Z. Ganem + Y. Zaltz
389	Collected	1	Sefunim	Dark	Center	1	Arachnida	Araneae	Dysderidae	Harpactea	sp.	Harpactea sp.	Troglophile	2021-08-16	Frugivores	25.7	0.823	Medium	39.9	126	50	32.737	34.9784	Z. Ganem + Y. Zaltz
390	Collected	1	Sefunim	Twilight	Center	1	Arachnida	Araneae	Dysderidae	Harpactea	sp.	Harpactea sp.	Troglophile	2021-08-16	Frugivores	26.3	0.84	Medium	39.9	126	50	32.737	34.9784	Z. Ganem + Y. Zaltz
391	Collected	1	Sefunim	Twilight	Near the wall	3	Arachnida	Araneae	Dysderidae	Harpactea	sp.	Harpactea sp.	Troglophile	2021-08-16	Frugivores	26.3	0.84	Medium	39.9	126	50	32.737	34.9784	Z. Ganem + Y. Zaltz
392	Collected	1	Sefunim	Twilight	Near the wall	3	Arachnida	Araneae	Dysderidae	Harpactea	sp.	Harpactea sp.	Troglophile	2021-08-16	Frugivores	26.3	0.84	Medium	39.9	126	50	32.737	34.9784	Z. Ganem + Y. Zaltz
393	Collected	1	Sefunim	Dark	Center	4	Arachnida	Araneae	Dysderidae	Harpactea	sp.	Harpactea sp.	Troglophile	2021-08-16	Frugivores	25.7	0.823	Medium	39.9	126	50	32.737	34.9784	E. Gavish-Regev+ A. Zvik
394	Collected	1	Oranit	Dark	Center	2	Arachnida	Araneae	Dysderidae	Harpactea	sp.	Harpactea sp.	Troglobite	2021-08-19	Insectivorous	21.1	0.894	Medium	31.62	192	66	32.7566	34.9897	Z. Ganem + A. Zvik
395	Recorded	1	Sharakh	Twilight	Near the wall	3	Insecta	Hemiptera	Hemiptera	Hemiptera	sp.	Hemiptera sp.		2021-08-17	Insectivorous	25.1	0.81	Large	1.91	299	85	33.074	35.2379	E. Gavish-Regev+ A. Zvik
396	Collected	4	Bet Arif	Twilight	Near the wall	5	Insecta	Heteroptera	Heteroptera	Heteroptera	sp.	Heteroptera sp.		2021-08-09	Without bats	24.3	0.824	Large	3.83	95	45	32.0026	34.9642	Z. Ganem + Y. Zaltz
397	Collected	1	Sharakh	Dark	On the wall	1	Arachnida	Araneae	Pholcidae	Hoplopholcus	cecconii	Hoplopholcus cecconii	Troglophile	2021-08-17	Insectivorous	28	0.223	Large	1.91	299	85	33.074	35.2379	Z. Ganem + Y. Zaltz
398	Collected	1	Bet Jan	Twilight	On the wall	1	Arachnida	Araneae	Pholcidae	Hoplopholcus	cecconii	Hoplopholcus cecconii	Troglophile	2021-08-18	Without bats	16.2	0.823	Medium	2.1	927	33.5	32.9615	35.3952	E. Gavish-Regev+ Y. Zaltz
399	Collected	1	Yir`on	Dark	Near the wall	3	Arachnida	Araneae	Pholcidae	Hoplopholcus	cecconii	Hoplopholcus cecconii	Troglophile	2021-08-18	Insectivorous	20.9	0.875	Large	1.1	528	150	33.0679	35.4665	Z. Ganem + A. Zvik
400	Collected	1	Bet Jan	Dark	On the wall	1	Arachnida	Araneae	Pholcidae	Hoplopholcus	cecconii	Hoplopholcus cecconii	Troglophile	2021-08-18	Without bats	19.1	0.74	Medium	2.1	927	33.5	32.9615	35.3952	Z. Ganem + A. Zvik
401	Recorded	3	Yir`on	Twilight	On the wall	1	Arachnida	Araneae	Pholcidae	Hoplopholcus	cecconii	Hoplopholcus cecconii	Troglophile	2021-08-18	Insectivorous	21	0.961	Large	1.1	528	150	33.0679	35.4665	E. Gavish-Regev+ Y. Zaltz
402	Collected	1	Sharakh	Dark	Center	1	Arachnida	Araneae	Pholcidae	Hoplopholcus	cecconii	Hoplopholcus cecconii	Troglophile	2021-08-17	Insectivorous	28	0.223	Large	1.91	299	85	33.074	35.2379	Z. Ganem + Y. Zaltz
403	Collected	1	Sharakh	Dark	Center	2	Arachnida	Araneae	Pholcidae	Hoplopholcus	cecconii	Hoplopholcus cecconii	Troglophile	2021-08-17	Insectivorous	28	0.223	Large	1.91	299	85	33.074	35.2379	Z. Ganem + Y. Zaltz
404	Collected	1	Sharakh	Dark	Center	2	Arachnida	Araneae	Pholcidae	Hoplopholcus	cecconii	Hoplopholcus cecconii	Troglophile	2021-08-17	Insectivorous	28	0.223	Large	1.91	299	85	33.074	35.2379	Z. Ganem + Y. Zaltz
405	Collected	1	Sharakh	Dark	Near the wall	3	Arachnida	Araneae	Pholcidae	Hoplopholcus	cecconii	Hoplopholcus cecconii	Troglophile	2021-08-17	Insectivorous	28	0.223	Large	1.91	299	85	33.074	35.2379	Z. Ganem + Y. Zaltz
406	Collected	1	Bet Jan	Dark	Near the wall	1	Arachnida	Araneae	Pholcidae	Hoplopholcus	cecconii	Hoplopholcus cecconii	Troglophile	2021-08-18	Without bats	19.1	0.74	Medium	2.1	927	33.5	32.9615	35.3952	Z. Ganem + A. Zvik
407	Collected	1	Bet Jan	Dark	Near the wall	3	Arachnida	Araneae	Pholcidae	Hoplopholcus	cecconii	Hoplopholcus cecconii	Troglophile	2021-08-18	Without bats	19.1	0.74	Medium	2.1	927	33.5	32.9615	35.3952	Z. Ganem + A. Zvik
408	Collected	1	Bet Jan	Dark	On the wall	1	Arachnida	Araneae	Pholcidae	Hoplopholcus	cecconii	Hoplopholcus cecconii	Troglophile	2021-08-18	Without bats	19.1	0.74	Medium	2.1	927	33.5	32.9615	35.3952	Z. Ganem + A. Zvik
409	Collected	1	Yir`on	Dark	Center	3	Arachnida	Araneae	Pholcidae	Hoplopholcus	cecconii	Hoplopholcus cecconii	Troglophile	2021-08-18	Insectivorous	20.9	0.875	Large	1.1	528	150	33.0679	35.4665	Z. Ganem + A. Zvik
410	Collected	1	Yir`on	Dark	Near the wall	1	Arachnida	Araneae	Pholcidae	Hoplopholcus	cecconii	Hoplopholcus cecconii	Troglophile	2021-08-18	Insectivorous	20.9	0.875	Large	1.1	528	150	33.0679	35.4665	Z. Ganem + A. Zvik
411	Collected	1	Yir`on	Dark	Near the wall	2	Arachnida	Araneae	Pholcidae	Hoplopholcus	cecconii	Hoplopholcus cecconii	Troglophile	2021-08-18	Insectivorous	20.9	0.875	Large	1.1	528	150	33.0679	35.4665	Z. Ganem + A. Zvik
412	Collected	1	Yir`on	Dark	Near the wall	3	Arachnida	Araneae	Pholcidae	Hoplopholcus	cecconii	Hoplopholcus cecconii	Troglophile	2021-08-18	Insectivorous	20.9	0.875	Large	1.1	528	150	33.0679	35.4665	Z. Ganem + A. Zvik
413	Collected	1	Yir`on	Dark	Near the wall	3	Arachnida	Araneae	Pholcidae	Hoplopholcus	cecconii	Hoplopholcus cecconii	Troglophile	2021-08-18	Insectivorous	20.9	0.875	Large	1.1	528	150	33.0679	35.4665	Z. Ganem + A. Zvik
414	Collected	1	Yir`on	Dark	Near the wall	3	Arachnida	Araneae	Pholcidae	Hoplopholcus	cecconii	Hoplopholcus cecconii	Troglophile	2021-08-18	Insectivorous	20.9	0.875	Large	1.1	528	150	33.0679	35.4665	Z. Ganem + A. Zvik
415	Collected	1	Yir`on	Dark	On the wall	3	Arachnida	Araneae	Pholcidae	Hoplopholcus	cecconii	Hoplopholcus cecconii	Troglophile	2021-08-18	Insectivorous	20.9	0.875	Large	1.1	528	150	33.0679	35.4665	Z. Ganem + A. Zvik
416	Recorded	13	Yir`on	Twilight	On the wall	1	Arachnida	Araneae	Pholcidae	Hoplopholcus	cecconii	Hoplopholcus cecconii	Troglophile	2021-08-18	Insectivorous	21	0.961	Large	1.1	528	150	33.0679	35.4665	E. Gavish-Regev+ Y. Zaltz
417	Collected	1	Sharakh	Twilight	Near the wall	2	Arachnida	Araneae	Pholcidae	Hoplopholcus	cecconii	Hoplopholcus cecconii	Troglophile	2021-08-17	Insectivorous	25.1	0.81	Large	1.91	299	85	33.074	35.2379	E. Gavish-Regev+ A. Zvik
418	Collected	1	Bet Jan	Dark	Near the wall	2	Arachnida	Araneae	Pholcidae	Hoplopholcus	cecconii	Hoplopholcus cecconii	Troglophile	2021-08-18	Without bats	19.1	0.74	Medium	2.1	927	33.5	32.9615	35.3952	Z. Ganem + A. Zvik
419	Recorded	1	Sharakh	Dark	Center	4	Arachnida	Araneae	Pholcidae	Hoplopholcus	cecconii	Hoplopholcus cecconii	Troglophile	2021-08-17	Insectivorous	28	0.223	Large	1.91	299	85	33.074	35.2379	Z.Ganem + Sh. Aharon
420	Recorded	1	Sharakh	Dark	Near the wall	1	Arachnida	Araneae	Pholcidae	Hoplopholcus	cecconii	Hoplopholcus cecconii	Troglophile	2021-08-17	Insectivorous	28	0.223	Large	1.91	299	85	33.074	35.2379	Z.Ganem + Y. Zaltz
421	Recorded	3	Sharakh	Dark	Near the wall	2	Arachnida	Araneae	Pholcidae	Hoplopholcus	cecconii	Hoplopholcus cecconii	Troglophile	2021-08-17	Insectivorous	28	0.223	Large	1.91	299	85	33.074	35.2379	Z.Ganem + Y. Zaltz
422	Recorded	3	Sharakh	Dark	On the wall	3	Arachnida	Araneae	Pholcidae	Hoplopholcus	cecconii	Hoplopholcus cecconii	Troglophile	2021-08-17	Insectivorous	28	0.223	Large	1.91	299	85	33.074	35.2379	Z.Ganem + Y. Zaltz
423	Recorded	2	Bet Jan	Twilight	On the wall	1	Arachnida	Araneae	Pholcidae	Hoplopholcus	cecconii	Hoplopholcus cecconii	Troglophile	2021-08-18	Without bats	16.2	0.823	Medium	2.1	927	33.5	32.9615	35.3952	E. Gavish-Regev+ Y. Zaltz
424	Recorded	3	Bet Jan	Twilight	On the wall	4	Arachnida	Araneae	Pholcidae	Hoplopholcus	cecconii	Hoplopholcus cecconii	Troglophile	2021-08-18	Without bats	16.2	0.823	Medium	2.1	927	33.5	32.9615	35.3952	E. Gavish-Regev+ Y. Zaltz
425	Recorded	1	Bet Jan	Dark	On the wall	1	Arachnida	Araneae	Pholcidae	Hoplopholcus	cecconii	Hoplopholcus cecconii	Troglophile	2021-08-18	Without bats	19.1	0.74	Medium	2.1	927	33.5	32.9615	35.3952	Z.Ganem + A. Zvik
426	Recorded	1	Bet Jan	Dark	On the wall	2	Arachnida	Araneae	Pholcidae	Hoplopholcus	cecconii	Hoplopholcus cecconii	Troglophile	2021-08-18	Without bats	19.1	0.74	Medium	2.1	927	33.5	32.9615	35.3952	Z.Ganem + A. Zvik
427	Recorded	2	Yir`on	Dark	Center	3	Arachnida	Araneae	Pholcidae	Hoplopholcus	cecconii	Hoplopholcus cecconii	Troglophile	2021-08-20	Insectivorous	20.9	0.875	Large	1.1	528	150	33.0679	35.4665	Z.Ganem + A. Zvik
428	Recorded	2	Yir`on	Dark	On the wall	3	Arachnida	Araneae	Pholcidae	Hoplopholcus	cecconii	Hoplopholcus cecconii	Troglophile	2021-08-22	Insectivorous	20.9	0.875	Large	1.1	528	150	33.0679	35.4665	Z.Ganem + A. Zvik
429	Recorded	1	Yir`on	Dark	Near the wall	2	Arachnida	Araneae	Pholcidae	Hoplopholcus	cecconii	Hoplopholcus cecconii	Troglophile	2021-08-24	Insectivorous	20.9	0.875	Large	1.1	528	150	33.0679	35.4665	Z.Ganem + A. Zvik
430	Recorded	7	Sharakh	Twilight	Center	1	Arachnida	Araneae	Pholcidae	Hoplopholcus	cecconii	Hoplopholcus cecconii	Troglophile	2021-08-17	Insectivorous	25.1	0.81	Large	1.91	299	85	33.074	35.2379	E. Gavish-Regev+ Y. Zaltz
431	Recorded	30	Sharakh	Twilight	Near the wall	1	Arachnida	Araneae	Pholcidae	Hoplopholcus	cecconii	Hoplopholcus cecconii	Troglophile	2021-08-17	Insectivorous	25.1	0.81	Large	1.91	299	85	33.074	35.2379	E. Gavish-Regev+ Y. Zaltz
432	Recorded	15	Sharakh	Twilight	On the wall	1	Arachnida	Araneae	Pholcidae	Hoplopholcus	cecconii	Hoplopholcus cecconii	Troglophile	2021-08-17	Insectivorous	25.1	0.81	Large	1.91	299	85	33.074	35.2379	E. Gavish-Regev+ Y. Zaltz
433	Recorded	5	Sharakh	Twilight	Center	2	Arachnida	Araneae	Pholcidae	Hoplopholcus	cecconii	Hoplopholcus cecconii	Troglophile	2021-08-17	Insectivorous	25.1	0.81	Large	1.91	299	85	33.074	35.2379	E. Gavish-Regev+ Y. Zaltz
434	Recorded	5	Sharakh	Twilight	Near the wall	2	Arachnida	Araneae	Pholcidae	Hoplopholcus	cecconii	Hoplopholcus cecconii	Troglophile	2021-08-17	Insectivorous	25.1	0.81	Large	1.91	299	85	33.074	35.2379	E. Gavish-Regev+ A. Zvik
435	Recorded	12	Sharakh	Twilight	On the wall	2	Arachnida	Araneae	Pholcidae	Hoplopholcus	cecconii	Hoplopholcus cecconii	Troglophile	2021-08-17	Insectivorous	25.1	0.81	Large	1.91	299	85	33.074	35.2379	E. Gavish-Regev+ A. Zvik
436	Recorded	9	Sharakh	Twilight	Center	3	Arachnida	Araneae	Pholcidae	Hoplopholcus	cecconii	Hoplopholcus cecconii	Troglophile	2021-08-17	Insectivorous	25.1	0.81	Large	1.91	299	85	33.074	35.2379	E. Gavish-Regev+ A. Zvik
437	Recorded	20	Sharakh	Twilight	Near the wall	3	Arachnida	Araneae	Pholcidae	Hoplopholcus	cecconii	Hoplopholcus cecconii	Troglophile	2021-08-17	Insectivorous	25.1	0.81	Large	1.91	299	85	33.074	35.2379	E. Gavish-Regev+ A. Zvik
438	Recorded	16	Sharakh	Twilight	On the wall	3	Arachnida	Araneae	Pholcidae	Hoplopholcus	cecconii	Hoplopholcus cecconii	Troglophile	2021-08-17	Insectivorous	25.1	0.81	Large	1.91	299	85	33.074	35.2379	E. Gavish-Regev+ A. Zvik
439	Recorded	1	Sharakh	Twilight	Near the wall	4	Arachnida	Araneae	Pholcidae	Hoplopholcus	cecconii	Hoplopholcus cecconii	Troglophile	2021-08-17	Insectivorous	25.1	0.81	Large	1.91	299	85	33.074	35.2379	E. Gavish-Regev+ A. Zvik
440	Recorded	1	Yir`on	Twilight	Center	2	Arachnida	Araneae	Pholcidae	Hoplopholcus	cecconii	Hoplopholcus cecconii	Troglophile	2021-08-18	Insectivorous	21	0.961	Large	1.1	528	150	33.0679	35.4665	E. Gavish-Regev+ Y. Zaltz
441	Recorded	3	Yir`on	Twilight	Center	3	Arachnida	Araneae	Pholcidae	Hoplopholcus	cecconii	Hoplopholcus cecconii	Troglophile	2021-08-18	Insectivorous	21	0.961	Large	1.1	528	150	33.0679	35.4665	E. Gavish-Regev+ Y. Zaltz
442	Recorded	1	Yir`on	Twilight	Near the wall	2	Arachnida	Araneae	Pholcidae	Hoplopholcus	cecconii	Hoplopholcus cecconii	Troglophile	2021-08-18	Insectivorous	21	0.961	Large	1.1	528	150	33.0679	35.4665	E. Gavish-Regev+ Y. Zaltz
443	Recorded	1	Yir`on	Twilight	Near the wall	3	Arachnida	Araneae	Pholcidae	Hoplopholcus	cecconii	Hoplopholcus cecconii	Troglophile	2021-08-18	Insectivorous	21	0.961	Large	1.1	528	150	33.0679	35.4665	E. Gavish-Regev+ Y. Zaltz
444	Recorded	4	Yir`on	Twilight	Near the wall	4	Arachnida	Araneae	Pholcidae	Hoplopholcus	cecconii	Hoplopholcus cecconii	Troglophile	2021-08-18	Insectivorous	21	0.961	Large	1.1	528	150	33.0679	35.4665	E. Gavish-Regev+ Y. Zaltz
445	Recorded	4	Yir`on	Twilight	On the wall	2	Arachnida	Araneae	Pholcidae	Hoplopholcus	cecconii	Hoplopholcus cecconii	Troglophile	2021-08-18	Insectivorous	21	0.961	Large	1.1	528	150	33.0679	35.4665	E. Gavish-Regev+ Y. Zaltz
446	Recorded	3	Yir`on	Twilight	On the wall	3	Arachnida	Araneae	Pholcidae	Hoplopholcus	cecconii	Hoplopholcus cecconii	Troglophile	2021-08-18	Insectivorous	21	0.961	Large	1.1	528	150	33.0679	35.4665	E. Gavish-Regev+ Y. Zaltz
447	Recorded	5	Yir`on	Twilight	On the wall	4	Arachnida	Araneae	Pholcidae	Hoplopholcus	cecconii	Hoplopholcus cecconii	Troglophile	2021-08-18	Insectivorous	21	0.961	Large	1.1	528	150	33.0679	35.4665	E. Gavish-Regev+ Y. Zaltz
448	Collected	1	Sharakh	Twilight	Center	1	Insecta	Hymenoptera	Hymenoptera	Hymenoptera	MO 44	Hymenoptera MO 44		2021-08-17	Insectivorous	25.1	0.81	Large	1.91	299	85	33.074	35.2379	E. Gavish-Regev+ Y. Zaltz
449	Collected	1	Sharakh	Twilight	Center	3	Insecta	Hymenoptera	Hymenoptera	Hymenoptera	MO 44	Hymenoptera MO 44		2021-08-17	Insectivorous	25.1	0.81	Large	1.91	299	85	33.074	35.2379	E. Gavish-Regev+ A. Zvik
450	Collected	1	Sefunim	Twilight	Center	3	Insecta	Hymenoptera	Hymenoptera	Hymenoptera	MO 59	Hymenoptera MO 59		2021-08-16	Frugivores	26.3	0.84	Medium	39.9	126	50	32.737	34.9784	Z. Ganem + Y. Zaltz
451	Collected	4	Sharakh	Dark	On the wall	1	Insecta	Hymenoptera	Hymenoptera	Hymenoptera	MO 89	Hymenoptera MO 89		2021-08-17	Insectivorous	28	0.223	Large	1.91	299	85	33.074	35.2379	Z. Ganem + Y. Zaltz
452	Recorded	1	Sharakh	Twilight	Center	3	Insecta	Hymenoptera	Hymenoptera	Hymenoptera	sp.	Hymenoptera sp.		2021-08-17	Insectivorous	25.1	0.81	Large	1.91	299	85	33.074	35.2379	E. Gavish-Regev+ A. Zvik
453	Collected	1	Yir`on	Twilight	Near the wall	1	Malacostraca	Isopoda	Porcellionidae	Porcellionides	MO 33	Porcellionides MO 33		2021-08-18	Insectivorous	21	0.961	Large	1.1	528	150	33.0679	35.4665	E. Gavish-Regev+ Y. Zaltz
454	Collected	1	Yir`on	Twilight	Near the wall	4	Malacostraca	Isopoda	Porcellionidae	Porcellionides	MO 33	Porcellionides MO 33		2021-08-18	Insectivorous	21	0.961	Large	1.1	528	150	33.0679	35.4665	E. Gavish-Regev+ Y. Zaltz
455	Collected	5	Oranit	Dark	Near the wall	2	Malacostraca	Isopoda	Trichoniscidae	Trichoniscidae	MO 40	Trichoniscidae MO 40		2021-08-19	Insectivorous	21.1	0.894	Medium	31.62	192	66	32.7566	34.9897	Z. Ganem + A. Zvik
456	Collected	1	Oranit	Dark	Near the wall	4	Malacostraca	Isopoda	Trichoniscidae	Trichoniscidae	MO 40	Trichoniscidae MO 40		2021-08-19	Insectivorous	21.1	0.894	Medium	31.62	192	66	32.7566	34.9897	Z. Ganem + A. Zvik
457	Collected	3	Oranit	Dark	On the wall	2	Malacostraca	Isopoda	Trichoniscidae	Trichoniscidae	MO 40	Trichoniscidae MO 40		2021-08-19	Insectivorous	21.1	0.894	Medium	31.62	192	66	32.7566	34.9897	Z. Ganem + A. Zvik
458	Collected	1	Sharakh	Twilight	Near the wall	1	Malacostraca	Isopoda	Trichoniscidae	Trichoniscidae	MO 40	Trichoniscidae MO 40		2021-08-17	Insectivorous	25.1	0.81	Large	1.91	299	85	33.074	35.2379	E. Gavish-Regev+ Y. Zaltz
459	Collected	1	Sharakh	Twilight	Near the wall	3	Malacostraca	Isopoda	Trichoniscidae	Trichoniscidae	MO 40	Trichoniscidae MO 40		2021-08-17	Insectivorous	25.1	0.81	Large	1.91	299	85	33.074	35.2379	E. Gavish-Regev+ A. Zvik
460	Collected	2	Sharakh	Dark	Center	2	Malacostraca	Isopoda	Trichoniscidae	Trichoniscidae	MO 40	Trichoniscidae MO 40		2021-08-17	Insectivorous	28	0.223	Large	1.91	299	85	33.074	35.2379	Z. Ganem + Y. Zaltz
461	Collected	8	Sefunim	Twilight	Center	1	Malacostraca	Isopoda	Porcellionidae	Agabiformius	MO 69	Agabiformius MO 69		2021-08-16	Frugivores	26.3	0.84	Medium	39.9	126	50	32.737	34.9784	Z. Ganem + Y. Zaltz
462	Collected	10	Sefunim	Twilight	Near the wall	3	Malacostraca	Isopoda	Porcellionidae	Agabiformius	MO 69	Agabiformius MO 69		2021-08-16	Frugivores	26.3	0.84	Medium	39.9	126	50	32.737	34.9784	Z. Ganem + Y. Zaltz
463	Collected	5	Sefunim	Twilight	Near the wall	4	Malacostraca	Isopoda	Porcellionidae	Porcellionides	MO 70	Porcellionides MO 70		2021-08-16	Frugivores	26.3	0.84	Medium	39.9	126	50	32.737	34.9784	E. Gavish-Regev+ A. Zvik
464	Collected	2	Sefunim	Dark	Near the wall	1	Malacostraca	Isopoda	Porcellionidae	Porcellionides	MO 70	Porcellionides MO 70		2021-08-16	Frugivores	25.7	0.823	Medium	39.9	126	50	32.737	34.9784	Z. Ganem + Y. Zaltz
465	Collected	1	Sefunim	Dark	Near the wall	3	Malacostraca	Isopoda	Porcellionidae	Porcellionides	MO 70	Porcellionides MO 70		2021-08-16	Frugivores	25.7	0.823	Medium	39.9	126	50	32.737	34.9784	Z. Ganem + Y. Zaltz
466	Collected	1	Sefunim	Twilight	On the wall	3	Malacostraca	Isopoda	Porcellionidae	Porcellionides	MO 70	Porcellionides MO 70		2021-08-16	Frugivores	26.3	0.84	Medium	39.9	126	50	32.737	34.9784	Z. Ganem + Y. Zaltz
467	Collected	16	Sefunim	Twilight	Center	3	Malacostraca	Isopoda	Porcellionidae	Porcellionides	MO 71	Porcellionides MO 71		2021-08-16	Frugivores	26.3	0.84	Medium	39.9	126	50	32.737	34.9784	Z. Ganem + Y. Zaltz
468	Collected	4	Sefunim	Twilight	Near the wall	3	Malacostraca	Isopoda	Porcellionidae	Porcellionides	MO 71	Porcellionides MO 71		2021-08-16	Frugivores	26.3	0.84	Medium	39.9	126	50	32.737	34.9784	Z. Ganem + Y. Zaltz
469	Collected	1	Te`omim	Twilight	Center	3	Malacostraca	Isopoda	Isopoda	Isopoda	MO 82	Isopoda MO 82		2021-09-12	Frugivores	17.3	0.795	Large	24	375	134	31.7262	35.0217	Z. Ganem + A. Zvik
470	Collected	6	Te`omim	Twilight	Center	4	Malacostraca	Isopoda	Isopoda	Isopoda	MO 82	Isopoda MO 82		2021-09-12	Frugivores	17.3	0.795	Large	24	375	134	31.7262	35.0217	Z. Ganem + A. Zvik
471	Collected	10	Te`omim	Dark	Center	4	Malacostraca	Isopoda	Porcellionidae	Porcellionides	MO 83	Porcellionides MO 83		2021-09-12	Frugivores	16.7	0.86	Large	24	375	134	31.7262	35.0217	Z. Ganem + A. Zvik
472	Collected	2	Te`omim	Dark	Near the wall	4	Malacostraca	Isopoda	Porcellionidae	Porcellionides	MO 83	Porcellionides MO 83		2021-09-12	Frugivores	16.7	0.86	Large	24	375	134	31.7262	35.0217	Z. Ganem + A. Zvik
473	Collected	7	Te`omim	Twilight	Near the wall	4	Malacostraca	Isopoda	Trachelipodidae	Levantoniscus	MO 84	Levantoniscus MO 84		2021-09-12	Frugivores	17.3	0.795	Large	24	375	134	31.7262	35.0217	Z. Ganem + A. Zvik
474	Collected	4	Te`omim	Dark	Center	2	Malacostraca	Isopoda	Trachelipodidae	Levantoniscus	MO 84	Levantoniscus MO 84		2021-09-12	Frugivores	16.7	0.86	Large	24	375	134	31.7262	35.0217	E. Gavish-Regev+ Y. Zaltz
475	Collected	3	Te`omim	Dark	Near the wall	4	Malacostraca	Isopoda	Trachelipodidae	Levantoniscus	MO 84	Levantoniscus MO 84		2021-09-12	Frugivores	16.7	0.86	Large	24	375	134	31.7262	35.0217	Z. Ganem + A. Zvik
476	Recorded	1	Bet Jan	Twilight	Center	1	Malacostraca	Isopoda	Isopoda	Isopoda	sp.	Isopoda sp.		2021-08-18	Without bats	16.2	0.823	Medium	2.1	927	33.5	32.9615	35.3952	E. Gavish-Regev+ Y. Zaltz
477	Recorded	1	Bet Jan	Twilight	Near the wall	4	Malacostraca	Isopoda	Isopoda	Isopoda	sp.	Isopoda sp.		2021-08-18	Without bats	16.2	0.823	Medium	2.1	927	33.5	32.9615	35.3952	E. Gavish-Regev+ Y. Zaltz
478	Recorded	2	Sharakh	Twilight	Near the wall	3	Malacostraca	Isopoda	Isopoda	Isopoda	sp.	Isopoda sp.		2021-08-17	Insectivorous	25.1	0.81	Large	1.91	299	85	33.074	35.2379	E. Gavish-Regev+ A. Zvik
479	Recorded	50	Yir`on	Twilight	Center	1	Malacostraca	Isopoda	Isopoda	Isopoda	sp.	Isopoda sp.		2021-08-18	Insectivorous	21	0.961	Large	1.1	528	150	33.0679	35.4665	E. Gavish-Regev+ Y. Zaltz
480	Recorded	10	Yir`on	Twilight	Center	2	Malacostraca	Isopoda	Isopoda	Isopoda	sp.	Isopoda sp.		2021-08-18	Insectivorous	21	0.961	Large	1.1	528	150	33.0679	35.4665	E. Gavish-Regev+ Y. Zaltz
481	Recorded	3	Yir`on	Twilight	Center	4	Malacostraca	Isopoda	Isopoda	Isopoda	sp.	Isopoda sp.		2021-08-18	Insectivorous	21	0.961	Large	1.1	528	150	33.0679	35.4665	E. Gavish-Regev+ Y. Zaltz
482	Recorded	10	Yir`on	Twilight	Near the wall	1	Malacostraca	Isopoda	Isopoda	Isopoda	sp.	Isopoda sp.		2021-08-18	Insectivorous	21	0.961	Large	1.1	528	150	33.0679	35.4665	E. Gavish-Regev+ Y. Zaltz
483	Recorded	6	Yir`on	Twilight	Near the wall	2	Malacostraca	Isopoda	Isopoda	Isopoda	sp.	Isopoda sp.		2021-08-18	Insectivorous	21	0.961	Large	1.1	528	150	33.0679	35.4665	E. Gavish-Regev+ Y. Zaltz
484	Recorded	15	Yir`on	Twilight	Near the wall	3	Malacostraca	Isopoda	Isopoda	Isopoda	sp.	Isopoda sp.		2021-08-18	Insectivorous	21	0.961	Large	1.1	528	150	33.0679	35.4665	E. Gavish-Regev+ Y. Zaltz
485	Recorded	30	Yir`on	Twilight	Near the wall	4	Malacostraca	Isopoda	Isopoda	Isopoda	sp.	Isopoda sp.		2021-08-18	Insectivorous	21	0.961	Large	1.1	528	150	33.0679	35.4665	E. Gavish-Regev+ Y. Zaltz
486	Collected	1	Bet Arif	Twilight	On the wall	1	Insecta	Lepidoptera	Gelechiidae	Bryotropha	MO 1	Bryotropha MO 1		2021-08-09	Without bats	24.3	0.824	Large	3.83	95	45	32.0026	34.9642	Z. Ganem + Y. Zaltz
487	Collected	3	Bet Arif	Twilight	On the wall	3	Insecta	Lepidoptera	Gelechiidae	Bryotropha	MO 1	Bryotropha MO 1		2021-08-09	Without bats	24.3	0.824	Large	3.83	95	45	32.0026	34.9642	Z. Ganem + Y. Zaltz
488	Collected	2	Bet Arif	Twilight	On the wall	5	Insecta	Lepidoptera	Gelechiidae	Bryotropha	MO 1	Bryotropha MO 1		2021-08-09	Without bats	24.3	0.824	Large	3.83	95	45	32.0026	34.9642	Z. Ganem + Y. Zaltz
489	Collected	1	Sharakh	Dark	On the wall	3	Insecta	Lepidoptera	Gelechiidae	Bryotropha	MO 1	Bryotropha MO 1		2021-08-17	Insectivorous	28	0.223	Large	1.91	299	85	33.074	35.2379	Z. Ganem + Y. Zaltz
490	Collected	1	Bet Arif	Twilight	Center	2	Insecta	Lepidoptera	Gelechiidae	Bryotropha	MO 1	Bryotropha MO 1		2021-08-09	Without bats	24.3	0.824	Large	3.83	95	45	32.0026	34.9642	E. Gavish-Regev+ A. Zvik
491	Collected	1	Bet Arif	Twilight	On the wall	3	Insecta	Lepidoptera	Erebidae	Hypena	obsitalis	Hypena obsitalis		2021-08-09	Without bats	24.3	0.824	Large	3.83	95	45	32.0026	34.9642	Z. Ganem + Y. Zaltz
492	Collected	1	Bet Arif	Twilight	Center	1	Insecta	Lepidoptera	Erebidae	Hypena	obsitalis	Hypena obsitalis		2021-08-09	Without bats	24.3	0.824	Large	3.83	95	45	32.0026	34.9642	Z. Ganem + Y. Zaltz
493	Collected	1	Yir`on	Dark	On the wall	2	Insecta	Lepidoptera	Noctuidae	Amphipyra	cf. effusa	Amphipyra cf. effusa		2021-08-18	Insectivorous	20.9	0.875	Large	1.1	528	150	33.0679	35.4665	Z. Ganem + A. Zvik
494	Collected	3	Sharakh	Dark	On the wall	4	Insecta	Lepidoptera	Lepidoptera	Lepidoptera	MO 39	Lepidoptera MO 39		2021-08-17	Insectivorous	28	0.223	Large	1.91	299	85	33.074	35.2379	Z. Ganem + Sh. Aharon
495	Collected	2	Oranit	Dark	On the wall	4	Insecta	Lepidoptera	Lepidoptera	Lepidoptera	MO 39	Lepidoptera MO 39		2021-09-12	Insectivorous	21.1	0.894	Medium	31.62	192	66	32.7566	34.9897	Z. Ganem + A. Zvik
496	Collected	1	Oranit	Twilight	On the wall	3	Insecta	Lepidoptera	Erebidae	Autophila	MO 42	Autophila MO 42		2021-08-19	Insectivorous	23	0.83	Medium	31.62	192	66	32.7566	34.9897	E. Gavish-Regev+ Y. Zaltz
497	Collected	1	Sefunim	Dark	On the wall		Insecta	Lepidoptera	Erebidae	Autophila	MO 66	Autophila MO 66		2021-08-16	Frugivores	25.7	0.823	Medium	39.9	126	50	32.737	34.9784	E. Gavish-Regev+ A. Zvik
498	Recorded	1	Bet Arif	Twilight	Center	1	Insecta	Lepidoptera	Lepidoptera	Lepidoptera	sp.	Lepidoptera sp.		2021-08-09	Without bats	24.3	0.824	Large	3.83	95	45	32.0026	34.9642	Z.Ganem + Y. Zaltz
499	Recorded	2	Bet Arif	Twilight	Near the wall	3	Insecta	Lepidoptera	Lepidoptera	Lepidoptera	sp.	Lepidoptera sp.		2021-08-09	Without bats	24.3	0.824	Large	3.83	95	45	32.0026	34.9642	Z.Ganem + Y. Zaltz
500	Recorded	1	Bet Arif	Twilight	Near the wall	4	Insecta	Lepidoptera	Lepidoptera	Lepidoptera	sp.	Lepidoptera sp.		2021-08-09	Without bats	24.3	0.824	Large	3.83	95	45	32.0026	34.9642	E. Gavish-Regev+ A. Zvik
501	Recorded	1	Bet Arif	Twilight	Near the wall	6	Insecta	Lepidoptera	Lepidoptera	Lepidoptera	sp.	Lepidoptera sp.		2021-08-09	Without bats	24.3	0.824	Large	3.83	95	45	32.0026	34.9642	E. Gavish-Regev+ A. Zvik
502	Recorded	1	Bet Arif	Twilight	On the wall	1	Insecta	Lepidoptera	Lepidoptera	Lepidoptera	sp.	Lepidoptera sp.		2021-08-09	Without bats	24.3	0.824	Large	3.83	95	45	32.0026	34.9642	Z.Ganem + Y. Zaltz
503	Recorded	1	Bet Arif	Twilight	On the wall	3	Insecta	Lepidoptera	Lepidoptera	Lepidoptera	sp.	Lepidoptera sp.		2021-08-09	Without bats	24.3	0.824	Large	3.83	95	45	32.0026	34.9642	Z.Ganem + Y. Zaltz
504	Recorded	1	Bet Arif	Twilight	On the wall	5	Insecta	Lepidoptera	Lepidoptera	Lepidoptera	sp.	Lepidoptera sp.		2021-08-09	Without bats	24.3	0.824	Large	3.83	95	45	32.0026	34.9642	Z.Ganem + Y. Zaltz
505	Recorded	1	Tinshemet	Dark	Near the wall	1	Insecta	Lepidoptera	Lepidoptera	Lepidoptera	sp.	Lepidoptera sp.		2021-08-09	Frugivores	29	0.79	Small	10.8	100	43	31.9994	34.9681	E. Gavish-Regev+ A. Zvik
506	Recorded	3	Tinshemet	Dark	Near the wall	3	Insecta	Lepidoptera	Lepidoptera	Lepidoptera	sp.	Lepidoptera sp.		2021-08-09	Frugivores	29	0.79	Small	10.8	100	43	31.9994	34.9681	Z.Ganem + Y. Zaltz
507	Recorded	1	Tinshemet	Twilight	Center	1	Insecta	Lepidoptera	Lepidoptera	Lepidoptera	sp.	Lepidoptera sp.		2021-08-09	Frugivores	29	0.76	Small	10.8	100	43	31.9994	34.9681	E. Gavish-Regev+ A. Zvik
508	Recorded	6	Tinshemet	Twilight	Center	3	Insecta	Lepidoptera	Lepidoptera	Lepidoptera	sp.	Lepidoptera sp.		2021-08-09	Frugivores	29	0.76	Small	10.8	100	43	31.9994	34.9681	Z.Ganem + Y. Zaltz
509	Recorded	5	Tinshemet	Twilight	Center	4	Insecta	Lepidoptera	Lepidoptera	Lepidoptera	sp.	Lepidoptera sp.		2021-08-09	Frugivores	29	0.76	Small	10.8	100	43	31.9994	34.9681	Z.Ganem + Y. Zaltz
510	Recorded	1	Tinshemet	Twilight	Near the wall	2	Insecta	Lepidoptera	Lepidoptera	Lepidoptera	sp.	Lepidoptera sp.		2021-08-09	Frugivores	29	0.76	Small	10.8	100	43	31.9994	34.9681	E. Gavish-Regev+ A. Zvik
511	Recorded	2	Tinshemet	Twilight	Near the wall	3	Insecta	Lepidoptera	Lepidoptera	Lepidoptera	sp.	Lepidoptera sp.		2021-08-09	Frugivores	29	0.76	Small	10.8	100	43	31.9994	34.9681	Z.Ganem + Y. Zaltz
512	Recorded	12	Tinshemet	Twilight	Near the wall	4	Insecta	Lepidoptera	Lepidoptera	Lepidoptera	sp.	Lepidoptera sp.		2021-08-09	Frugivores	29	0.76	Small	10.8	100	43	31.9994	34.9681	Z.Ganem + Y. Zaltz
513	Recorded	3	Tinshemet	Twilight	On the wall	4	Insecta	Lepidoptera	Lepidoptera	Lepidoptera	sp.	Lepidoptera sp.		2021-08-09	Frugivores	29	0.76	Small	10.8	100	43	31.9994	34.9681	Z.Ganem + Y. Zaltz
514	Recorded	1	Sharakh	Dark	On the wall	3	Insecta	Lepidoptera	Lepidoptera	Lepidoptera	sp.	Lepidoptera sp.		2021-08-17	Insectivorous	28	0.223	Large	1.91	299	85	33.074	35.2379	Z.Ganem + Y. Zaltz
515	Recorded	1	Oranit	Twilight	Center	4	Insecta	Lepidoptera	Lepidoptera	Lepidoptera	sp.	Lepidoptera sp.		2021-08-19	Insectivorous	23	0.83	Medium	31.62	192	66	32.7566	34.9897	E. Gavish-Regev+ Y. Zaltz
516	Recorded	1	Oranit	Twilight	On the wall	3	Insecta	Lepidoptera	Lepidoptera	Lepidoptera	sp.	Lepidoptera sp.		2021-08-19	Insectivorous	23	0.83	Medium	31.62	192	66	32.7566	34.9897	E. Gavish-Regev+ Y. Zaltz
517	Recorded	1	Te`omim	Dark	Center	3	Insecta	Lepidoptera	Lepidoptera	Lepidoptera	sp.	Lepidoptera sp.		2021-09-12	Frugivores	16.7	0.86	Large	24	375	134	31.7262	35.0217	Z.Ganem + A. Zvik
518	Recorded	1	Te`omim	Dark	On the wall	2	Insecta	Lepidoptera	Lepidoptera	Lepidoptera	sp.	Lepidoptera sp.		2021-09-12	Frugivores	16.7	0.86	Large	24	375	134	31.7262	35.0217	E. Gavish-Regev+ Y. Zaltz
519	Collected	5	Te`omim	Twilight	Center	4	Arachnida	Araneae	Linyphiidae	Lepthyphantes	Teomim sp.1	Lepthyphantes Teomim sp.1	Troglophile	2021-09-12	Frugivores	17.3	0.795	Large	24	375	134	31.7262	35.0217	Z. Ganem + A. Zvik
520	Collected	1	Te`omim	Twilight	Center	2	Arachnida	Araneae	Linyphiidae	Lepthyphantes	Teomim sp.1	Lepthyphantes Teomim sp.1	Troglophile	2021-09-12	Frugivores	17.3	0.795	Large	24	375	134	31.7262	35.0217	E. Gavish-Regev+ Y. Zaltz
521	Collected	20	Bet Jan	Dark	On the wall	1	Insecta	Diptera	Limoniidae	Limoniidae	MO 101	Limoniidae MO 101		2021-08-18	Without bats	19.1	0.74	Medium	2.1	927	33.5	32.9615	35.3952	Z. Ganem + A. Zvik
522	Collected	7	Bet Jan	Dark	On the wall	2	Insecta	Diptera	Limoniidae	Limoniidae	MO 101	Limoniidae MO 101		2021-08-18	Without bats	19.1	0.74	Medium	2.1	927	33.5	32.9615	35.3952	Z. Ganem + A. Zvik
523	Collected	1	Bet Jan	Twilight	Near the wall	3	Insecta	Diptera	Limoniidae	Limoniidae	MO 101	Limoniidae MO 101		2021-08-18	Without bats	16.2	0.823	Medium	2.1	927	33.5	32.9615	35.3952	E. Gavish-Regev+ Y. Zaltz
524	Collected	1	Bet Jan	Twilight	On the wall	3	Insecta	Diptera	Limoniidae	Limoniidae	MO 101	Limoniidae MO 101		2021-08-18	Without bats	16.2	0.823	Medium	2.1	927	33.5	32.9615	35.3952	E. Gavish-Regev+ Y. Zaltz
525	Collected	31	Bet Jan	Dark	On the wall	1	Insecta	Diptera	Limoniidae	Limoniidae	MO 102	Limoniidae MO 102		2021-08-18	Without bats	19.1	0.74	Medium	2.1	927	33.5	32.9615	35.3952	Z. Ganem + A. Zvik
526	Collected	1	Bet Arif	Dark	Center	2	Arachnida	Araneae	Linyphiidae	Linyphiidae	sp.	Linyphiidae sp.	-	2021-08-09	Without bats	22.2	0.88	Large	3.83	95	45	32.0026	34.9642	Z. Ganem + Y. Zaltz
527	Collected	1	Te`omim	Dark	Center	3	Arachnida	Araneae	Linyphiidae	Linyphiidae	sp.	Linyphiidae sp.	-	2021-09-12	Frugivores	16.7	0.86	Large	24	375	134	31.7262	35.0217	Z. Ganem + A. Zvik
528	Collected	1	Te`omim	Twilight	Near the wall	3	Arachnida	Araneae	Linyphiidae	Linyphiidae	sp.	Linyphiidae sp.	-	2021-09-12	Frugivores	17.3	0.795	Large	24	375	134	31.7262	35.0217	Z. Ganem + A. Zvik
529	Recorded	1	Bet Jan	Twilight	Center	1	Arachnida	Araneae	Linyphiidae	Linyphiidae	sp.	Linyphiidae sp.	-	2021-08-18	Without bats	16.2	0.823	Medium	2.1	927	33.5	32.9615	35.3952	E. Gavish-Regev+ Y. Zaltz
530	Recorded	1	Te`omim	Dark	Center	1	Arachnida	Araneae	Linyphiidae	Linyphiidae	sp.	Linyphiidae sp.	-	2021-09-12	Frugivores	16.7	0.86	Large	24	375	134	31.7262	35.0217	E. Gavish-Regev+ Y. Zaltz
531	Recorded	1	Te`omim	Dark	Center	2	Arachnida	Araneae	Linyphiidae	Linyphiidae	sp.	Linyphiidae sp.	-	2021-09-12	Frugivores	16.7	0.86	Large	24	375	134	31.7262	35.0217	E. Gavish-Regev+ Y. Zaltz
532	Collected	1	Bet Arif	Dark	On the wall	3	Arachnida	Araneae	Linyphiidae	Linyphiidae	sp.	Linyphiidae sp.	-	2021-08-09	Without bats	22.2	0.88	Large	3.83	95	45	32.0026	34.9642	E. Gavish-Regev+ A. Zvik
533	Recorded	1	Tinshemet	Twilight	On the wall	1	Arachnida	Araneae	Linyphiidae	Linyphiidae	sp.	Linyphiidae sp.	-	2021-08-09	Frugivores	29	0.76	Small	10.8	100	43	31.9994	34.9681	E. Gavish-Regev+ A. Zvik
534	Recorded	1	Tinshemet	Twilight	On the wall	3	Arachnida	Araneae	Linyphiidae	Linyphiidae	sp.	Linyphiidae sp.	-	2021-08-09	Frugivores	29	0.76	Small	10.8	100	43	31.9994	34.9681	Z.Ganem + Y. Zaltz
535	Recorded	1	Bet Jan	Twilight	Center	3	Arachnida	Araneae	Linyphiidae	Linyphiidae	sp.	Linyphiidae sp.	-	2021-08-18	Without bats	16.2	0.823	Medium	2.1	927	33.5	32.9615	35.3952	E. Gavish-Regev+ Y. Zaltz
536	Recorded	5	Bet Jan	Twilight	Center	4	Arachnida	Araneae	Linyphiidae	Linyphiidae	sp.	Linyphiidae sp.	-	2021-08-18	Without bats	16.2	0.823	Medium	2.1	927	33.5	32.9615	35.3952	E. Gavish-Regev+ Y. Zaltz
537	Recorded	4	Bet Jan	Twilight	Near the wall	1	Arachnida	Araneae	Linyphiidae	Linyphiidae	sp.	Linyphiidae sp.	-	2021-08-18	Without bats	16.2	0.823	Medium	2.1	927	33.5	32.9615	35.3952	E. Gavish-Regev+ Y. Zaltz
538	Recorded	1	Bet Jan	Twilight	Near the wall	3	Arachnida	Araneae	Linyphiidae	Linyphiidae	sp.	Linyphiidae sp.	-	2021-08-18	Without bats	16.2	0.823	Medium	2.1	927	33.5	32.9615	35.3952	E. Gavish-Regev+ Y. Zaltz
539	Recorded	1	Te`omim	Twilight	Near the wall	3	Arachnida	Araneae	Linyphiidae	Linyphiidae	sp.	Linyphiidae sp.	-	2021-09-12	Frugivores	17.3	0.795	Large	24	375	134	31.7262	35.0217	Z.Ganem + A. Zvik
540	Recorded	2	Te`omim	Dark	Center	3	Arachnida	Araneae	Linyphiidae	Linyphiidae	sp.	Linyphiidae sp.	-	2021-09-12	Frugivores	16.7	0.86	Large	24	375	134	31.7262	35.0217	Z.Ganem + A. Zvik
541	Recorded	1	Te`omim	Twilight	Center	1	Arachnida	Araneae	Linyphiidae	Linyphiidae	sp.	Linyphiidae sp.	-	2021-09-12	Frugivores	17.3	0.795	Large	24	375	134	31.7262	35.0217	E. Gavish-Regev+ Y. Zaltz
542	Collected	1	Bet Jan	Dark	Center	4	Chilopoda	Lithobiomorpha	Lithobiidae	Lithobiidae	MO 49	Lithobiidae MO 49		2021-08-18	Without bats	19.1	0.74	Medium	2.1	927	33.5	32.9615	35.3952	Z. Ganem + A. Zvik
543	Collected	1	Bet Jan	Twilight	Near the wall	1	Chilopoda	Lithobiomorpha	Lithobiidae	Lithobiidae	MO 49	Lithobiidae MO 49		2021-08-18	Without bats	16.2	0.823	Medium	2.1	927	33.5	32.9615	35.3952	E. Gavish-Regev+ Y. Zaltz
544	Collected	1	Te`omim	Dark	Near the wall	2	Chilopoda	Lithobiomorpha	Lithobiidae	Lithobiidae	MO 72	Lithobiidae MO 72		2021-09-12	Frugivores	16.7	0.86	Large	24	375	134	31.7262	35.0217	E. Gavish-Regev+ Y. Zaltz
545	Collected	2	Te`omim	Dark	Near the wall	4	Chilopoda	Lithobiomorpha	Lithobiidae	Lithobiidae	MO 72	Lithobiidae MO 72		2021-09-12	Frugivores	16.7	0.86	Large	24	375	134	31.7262	35.0217	Z. Ganem + A. Zvik
546	Collected	4	Te`omim	Twilight	Center	3	Chilopoda	Lithobiomorpha	Lithobiidae	Lithobiidae	MO 72	Lithobiidae MO 72		2021-09-12	Frugivores	17.3	0.795	Large	24	375	134	31.7262	35.0217	Z. Ganem + A. Zvik
547	Collected	1	Te`omim	Twilight	Center	4	Chilopoda	Lithobiomorpha	Lithobiidae	Lithobiidae	MO 72	Lithobiidae MO 72		2021-09-12	Frugivores	17.3	0.795	Large	24	375	134	31.7262	35.0217	Z. Ganem + A. Zvik
548	Collected	1	Te`omim	Twilight	Center	1	Chilopoda	Lithobiomorpha	Lithobiidae	Lithobiidae	MO 72	Lithobiidae MO 72		2021-09-12	Frugivores	17.3	0.795	Large	24	375	134	31.7262	35.0217	E. Gavish-Regev+ Y. Zaltz
549	Collected	1	Te`omim	Twilight	Center	2	Chilopoda	Lithobiomorpha	Lithobiidae	Lithobiidae	MO 72	Lithobiidae MO 72		2021-09-12	Frugivores	17.3	0.795	Large	24	375	134	31.7262	35.0217	E. Gavish-Regev+ Y. Zaltz
550	Collected	1	Te`omim	Twilight	Near the wall	2	Chilopoda	Lithobiomorpha	Lithobiidae	Lithobiidae	MO 72	Lithobiidae MO 72		2021-09-12	Frugivores	17.3	0.795	Large	24	375	134	31.7262	35.0217	E. Gavish-Regev+ Y. Zaltz
551	Collected	1	Te`omim	Twilight	Near the wall	3	Chilopoda	Lithobiomorpha	Lithobiidae	Lithobiidae	MO 72	Lithobiidae MO 72		2021-09-12	Frugivores	17.3	0.795	Large	24	375	134	31.7262	35.0217	Z. Ganem + A. Zvik
552	Collected	1	Te`omim	Twilight	Near the wall	3	Chilopoda	Lithobiomorpha	Lithobiidae	Lithobiidae	MO 72	Lithobiidae MO 72		2021-09-12	Frugivores	17.3	0.795	Large	24	375	134	31.7262	35.0217	Z. Ganem + A. Zvik
553	Collected	2	Te`omim	Dark	Center	4	Chilopoda	Lithobiomorpha	Lithobiidae	Lithobiidae	MO 72	Lithobiidae MO 72		2021-09-12	Frugivores	16.7	0.86	Large	24	375	134	31.7262	35.0217	Z. Ganem + A. Zvik
554	Collected	3	Te`omim	Twilight	Near the wall	4	Chilopoda	Lithobiomorpha	Lithobiidae	Lithobiidae	sp.	Lithobiidae sp.		2021-09-12	Frugivores	17.3	0.795	Large	24	375	134	31.7262	35.0217	Z. Ganem + A. Zvik
555	Collected	1	Te`omim	Twilight	Center	3	Chilopoda	Lithobiomorpha	Lithobiidae	Lithobiidae	sp.	Lithobiidae sp.		2021-09-12	Frugivores	17.3	0.795	Large	24	375	134	31.7262	35.0217	Z. Ganem + A. Zvik
556	Recorded	1	Tinshemet	Twilight	Near the wall	2	Chilopoda	Lithobiomorpha	Lithobiidae	Lithobiidae	sp.	Lithobiidae sp.		2021-08-09	Frugivores	29	0.76	Small	10.8	100	43	31.9994	34.9681	E. Gavish-Regev+ A. Zvik
557	Recorded	1	Te`omim	Twilight	Center	3	Chilopoda	Lithobiomorpha	Lithobiidae	Lithobiidae	sp.	Lithobiidae sp.		2021-09-12	Frugivores	17.3	0.795	Large	24	375	134	31.7262	35.0217	Z.Ganem + A. Zvik
558	Recorded	4	Te`omim	Dark	Near the wall	4	Chilopoda	Lithobiomorpha	Lithobiidae	Lithobiidae	sp.	Lithobiidae sp.		2021-09-12	Frugivores	16.7	0.86	Large	24	375	134	31.7262	35.0217	Z.Ganem + A. Zvik
559	Recorded	1	Soreq	Twilight	Near the wall	2	Chilopoda	Lithobiomorpha	Lithobiidae	Lithobiidae	sp.	Lithobiidae sp.		2021-09-12	Without bats	21.7	0.984	Large	0	405	80	31.756	35.0227	E. Gavish-Regev+ Y. Zaltz
560	Collected	1	Oranit	Twilight	Center	4	Arachnida	Araneae	Sicariidae	Loxosceles	rufescens	Loxosceles rufescens	Troglophile	2021-08-19	Insectivorous	23	0.83	Medium	31.62	192	66	32.7566	34.9897	E. Gavish-Regev+ Y. Zaltz
561	Collected	1	Oranit	Twilight	Near the wall	1	Arachnida	Araneae	Sicariidae	Loxosceles	rufescens	Loxosceles rufescens	Troglophile	2021-08-19	Insectivorous	23	0.83	Medium	31.62	192	66	32.7566	34.9897	E. Gavish-Regev+ Y. Zaltz
562	Collected	1	Tinshemet	Twilight	Near the wall	4	Arachnida	Araneae	Sicariidae	Loxosceles	rufescens	Loxosceles rufescens	Troglophile	2021-08-09	Frugivores	29	0.76	Small	10.8	100	43	31.9994	34.9681	Z. Ganem + Y. Zaltz
563	Collected	1	Sharakh	Twilight	Center	4	Arachnida	Araneae	Sicariidae	Loxosceles	rufescens	Loxosceles rufescens	Troglophile	2021-08-17	Insectivorous	25.1	0.81	Large	1.91	299	85	33.074	35.2379	E. Gavish-Regev+ A. Zvik
564	Collected	1	Oranit	Twilight	Center	4	Arachnida	Araneae	Sicariidae	Loxosceles	rufescens	Loxosceles rufescens	Troglophile	2021-08-19	Insectivorous	23	0.83	Medium	31.62	192	66	32.7566	34.9897	E. Gavish-Regev+ Y. Zaltz
565	Collected	1	Bet Arif	Dark	Center	4	Arachnida	Araneae	Sicariidae	Loxosceles	rufescens	Loxosceles rufescens	Troglophile	2021-08-09	Without bats	22.2	0.88	Large	3.83	95	45	32.0026	34.9642	E. Gavish-Regev+ A. Zvik
566	Collected	1	Bet Arif	Dark	Center	5	Arachnida	Araneae	Sicariidae	Loxosceles	rufescens	Loxosceles rufescens	Troglophile	2021-08-09	Without bats	22.2	0.88	Large	3.83	95	45	32.0026	34.9642	E. Gavish-Regev+ A. Zvik
567	Collected	1	Sefunim	Dark	Center	1	Arachnida	Araneae	Sicariidae	Loxosceles	rufescens	Loxosceles rufescens	Troglophile	2021-08-16	Frugivores	25.7	0.823	Medium	39.9	126	50	32.737	34.9784	Z. Ganem + Y. Zaltz
568	Collected	1	Sefunim	Dark	On the wall	1	Arachnida	Araneae	Sicariidae	Loxosceles	rufescens	Loxosceles rufescens	Troglophile	2021-08-16	Frugivores	25.7	0.823	Medium	39.9	126	50	32.737	34.9784	Z. Ganem + Y. Zaltz
569	Collected	1	Sefunim	Dark	On the wall	3	Arachnida	Araneae	Sicariidae	Loxosceles	rufescens	Loxosceles rufescens	Troglophile	2021-08-16	Frugivores	25.7	0.823	Medium	39.9	126	50	32.737	34.9784	Z. Ganem + Y. Zaltz
570	Collected	1	Sefunim	Dark	Near the wall	2	Arachnida	Araneae	Sicariidae	Loxosceles	rufescens	Loxosceles rufescens	Troglophile	2021-08-16	Frugivores	25.7	0.823	Medium	39.9	126	50	32.737	34.9784	E. Gavish-Regev+ A. Zvik
571	Collected	1	Sefunim	Dark	Near the wall	4	Arachnida	Araneae	Sicariidae	Loxosceles	rufescens	Loxosceles rufescens	Troglophile	2021-08-16	Frugivores	25.7	0.823	Medium	39.9	126	50	32.737	34.9784	E. Gavish-Regev+ A. Zvik
572	Collected	2	Sefunim	Twilight	Center	2	Arachnida	Araneae	Sicariidae	Loxosceles	rufescens	Loxosceles rufescens	Troglophile	2021-08-16	Frugivores	26.3	0.84	Medium	39.9	126	50	32.737	34.9784	E. Gavish-Regev+ A. Zvik
573	Collected	1	Sefunim	Twilight	Near the wall	2	Arachnida	Araneae	Sicariidae	Loxosceles	rufescens	Loxosceles rufescens	Troglophile	2021-08-16	Frugivores	26.3	0.84	Medium	39.9	126	50	32.737	34.9784	E. Gavish-Regev+ A. Zvik
574	Collected	1	Bet Arif	Twilight	Near the wall	4	Arachnida	Araneae	Sicariidae	Loxosceles	rufescens	Loxosceles rufescens	Troglophile	2021-08-09	Without bats	24.3	0.824	Large	3.83	95	45	32.0026	34.9642	E. Gavish-Regev+ A. Zvik
575	Collected	1	Tinshemet	Dark	Center	1	Arachnida	Araneae	Sicariidae	Loxosceles	rufescens	Loxosceles rufescens	Troglophile	2021-08-09	Frugivores	29	0.79	Small	10.8	100	43	31.9994	34.9681	E. Gavish-Regev+ A. Zvik
576	Collected	1	Tinshemet	Dark	Center	1	Arachnida	Araneae	Sicariidae	Loxosceles	rufescens	Loxosceles rufescens	Troglophile	2021-08-09	Frugivores	29	0.79	Small	10.8	100	43	31.9994	34.9681	E. Gavish-Regev+ A. Zvik
577	Collected	1	Tinshemet	Dark	On the wall	2	Arachnida	Araneae	Sicariidae	Loxosceles	rufescens	Loxosceles rufescens	Troglophile	2021-08-09	Frugivores	29	0.79	Small	10.8	100	43	31.9994	34.9681	E. Gavish-Regev+ A. Zvik
578	Collected	1	Tinshemet	Dark	On the wall	2	Arachnida	Araneae	Sicariidae	Loxosceles	rufescens	Loxosceles rufescens	Troglophile	2021-08-09	Frugivores	29	0.79	Small	10.8	100	43	31.9994	34.9681	E. Gavish-Regev+ A. Zvik
579	Collected	1	Tinshemet	Dark	On the wall	3	Arachnida	Araneae	Sicariidae	Loxosceles	rufescens	Loxosceles rufescens	Troglophile	2021-08-09	Frugivores	29	0.79	Small	10.8	100	43	31.9994	34.9681	Z. Ganem + Y. Zaltz
580	Collected	1	Tinshemet	Dark	On the wall	3	Arachnida	Araneae	Sicariidae	Loxosceles	rufescens	Loxosceles rufescens	Troglophile	2021-08-09	Frugivores	29	0.79	Small	10.8	100	43	31.9994	34.9681	Z. Ganem + Y. Zaltz
581	Collected	1	Oranit	Twilight	Near the wall	1	Arachnida	Araneae	Sicariidae	Loxosceles	rufescens	Loxosceles rufescens	Troglophile	2021-08-19	Insectivorous	23	0.83	Medium	31.62	192	66	32.7566	34.9897	E. Gavish-Regev+ Y. Zaltz
582	Collected	1	Oranit	Twilight	Near the wall	2	Arachnida	Araneae	Sicariidae	Loxosceles	rufescens	Loxosceles rufescens	Troglophile	2021-08-19	Insectivorous	23	0.83	Medium	31.62	192	66	32.7566	34.9897	E. Gavish-Regev+ Y. Zaltz
583	Collected	1	Oranit	Twilight	On the wall	3	Arachnida	Araneae	Sicariidae	Loxosceles	rufescens	Loxosceles rufescens	Troglophile	2021-08-19	Insectivorous	23	0.83	Medium	31.62	192	66	32.7566	34.9897	E. Gavish-Regev+ Y. Zaltz
584	Collected	1	Tinshemet	Dark	Near the wall	3	Arachnida	Araneae	Sicariidae	Loxosceles	rufescens	Loxosceles rufescens	Troglophile	2021-08-09	Frugivores	29	0.79	Small	10.8	100	43	31.9994	34.9681	Z. Ganem + Y. Zaltz
585	Collected	1	Sharakh	Dark	Center	1	Arachnida	Araneae	Sicariidae	Loxosceles	rufescens	Loxosceles rufescens	Troglophile	2021-08-17	Insectivorous	28	0.223	Large	1.91	299	85	33.074	35.2379	Z. Ganem + Y. Zaltz
586	Recorded	1	Bet Arif	Dark	Near the wall	6	Arachnida	Araneae	Sicariidae	Loxosceles	rufescens	Loxosceles rufescens	Troglophile	2021-08-09	Without bats	22.2	0.88	Large	3.83	95	45	32.0026	34.9642	Z.Ganem + Y. Zaltz
587	Recorded	3	Bet Arif	Twilight	Near the wall	1	Arachnida	Araneae	Sicariidae	Loxosceles	rufescens	Loxosceles rufescens	Troglophile	2021-08-09	Without bats	24.3	0.824	Large	3.83	95	45	32.0026	34.9642	Z.Ganem + Y. Zaltz
588	Recorded	3	Tinshemet	Dark	On the wall	1	Arachnida	Araneae	Sicariidae	Loxosceles	rufescens	Loxosceles rufescens	Troglophile	2021-08-09	Frugivores	29	0.79	Small	10.8	100	43	31.9994	34.9681	E. Gavish-Regev+ A. Zvik
589	Recorded	2	Tinshemet	Twilight	Center	4	Arachnida	Araneae	Sicariidae	Loxosceles	rufescens	Loxosceles rufescens	Troglophile	2021-08-09	Frugivores	29	0.76	Small	10.8	100	43	31.9994	34.9681	Z.Ganem + Y. Zaltz
590	Recorded	2	Sefunim	Dark	Center	1	Arachnida	Araneae	Sicariidae	Loxosceles	rufescens	Loxosceles rufescens	Troglophile	2021-08-16	Frugivores	25.7	0.823	Medium	39.9	126	50	32.737	34.9784	Z.Ganem + Y. Zaltz
591	Recorded	1	Sefunim	Dark	Center	3	Arachnida	Araneae	Sicariidae	Loxosceles	rufescens	Loxosceles rufescens	Troglophile	2021-08-16	Frugivores	25.7	0.823	Medium	39.9	126	50	32.737	34.9784	Z.Ganem + Y. Zaltz
592	Collected	1	Tinshemet	Dark	On the wall	3	Arachnida	Araneae	Sicariidae	Loxosceles	rufescens	Loxosceles rufescens	Troglophile	2021-08-09	Frugivores	29	0.79	Small	10.8	100	43	31.9994	34.9681	Z. Ganem + Y. Zaltz
593	Collected	1	Tinshemet	Dark	On the wall	3	Arachnida	Araneae	Sicariidae	Loxosceles	rufescens	Loxosceles rufescens	Troglophile	2021-08-09	Frugivores	29	0.79	Small	10.8	100	43	31.9994	34.9681	Z. Ganem + Y. Zaltz
594	Collected	1	Sharakh	Dark	On the wall	3	Arachnida	Araneae	Sicariidae	Loxosceles	rufescens	Loxosceles rufescens	Troglophile	2021-08-17	Insectivorous	28	0.223	Large	1.91	299	85	33.074	35.2379	Z. Ganem + Y. Zaltz
595	Collected	1	Sefunim	Dark	On the wall	3	Arachnida	Araneae	Sicariidae	Loxosceles	rufescens	Loxosceles rufescens	Troglophile	2021-08-16	Frugivores	25.7	0.823	Medium	39.9	126	50	32.737	34.9784	Z. Ganem + Y. Zaltz
596	Collected	1	Oranit	Twilight	Center	1	Arachnida	Araneae	Sicariidae	Loxosceles	rufescens	Loxosceles rufescens	Troglophile	2021-08-19	Insectivorous	23	0.83	Medium	31.62	192	66	32.7566	34.9897	E. Gavish-Regev+ Y. Zaltz
597	Collected	1	Oranit	Twilight	On the wall	3	Arachnida	Araneae	Sicariidae	Loxosceles	rufescens	Loxosceles rufescens	Troglophile	2021-08-19	Insectivorous	23	0.83	Medium	31.62	192	66	32.7566	34.9897	E. Gavish-Regev+ Y. Zaltz
598	Collected	1	Bet Arif	Twilight	Near the wall	5	Arachnida	Araneae	Sicariidae	Loxosceles	rufescens	Loxosceles rufescens	Troglophile	2021-08-09	Without bats	24.3	0.824	Large	3.83	95	45	32.0026	34.9642	Z. Ganem + Y. Zaltz
599	Recorded	1	Bet Arif	Dark	Center	6	Arachnida	Araneae	Sicariidae	Loxosceles	rufescens	Loxosceles rufescens	Troglophile	2021-08-09	Without bats	22.2	0.88	Large	3.83	95	45	32.0026	34.9642	E. Gavish-Regev+ A. Zvik
600	Recorded	1	Bet Arif	Twilight	Near the wall	5	Arachnida	Araneae	Sicariidae	Loxosceles	rufescens	Loxosceles rufescens	Troglophile	2021-08-09	Without bats	24.3	0.824	Large	3.83	95	45	32.0026	34.9642	Z.Ganem + Y. Zaltz
601	Recorded	1	Bet Arif	Twilight	On the wall	3	Arachnida	Araneae	Sicariidae	Loxosceles	rufescens	Loxosceles rufescens	Troglophile	2021-08-09	Without bats	24.3	0.824	Large	3.83	95	45	32.0026	34.9642	Z.Ganem + Y. Zaltz
602	Recorded	4	Tinshemet	Dark	On the wall	4	Arachnida	Araneae	Sicariidae	Loxosceles	rufescens	Loxosceles rufescens	Troglophile	2021-08-09	Frugivores	29	0.79	Small	10.8	100	43	31.9994	34.9681	Z.Ganem + Y. Zaltz
603	Recorded	1	Tinshemet	Twilight	Near the wall	4	Arachnida	Araneae	Sicariidae	Loxosceles	rufescens	Loxosceles rufescens	Troglophile	2021-08-09	Frugivores	29	0.76	Small	10.8	100	43	31.9994	34.9681	Z.Ganem + Y. Zaltz
604	Recorded	3	Tinshemet	Twilight	On the wall	4	Arachnida	Araneae	Sicariidae	Loxosceles	rufescens	Loxosceles rufescens	Troglophile	2021-08-09	Frugivores	29	0.76	Small	10.8	100	43	31.9994	34.9681	Z.Ganem + Y. Zaltz
605	Recorded	2	Sefunim	Dark	Near the wall	3	Arachnida	Araneae	Sicariidae	Loxosceles	rufescens	Loxosceles rufescens	Troglophile	2021-08-16	Frugivores	25.7	0.823	Medium	39.9	126	50	32.737	34.9784	Z.Ganem + Y. Zaltz
606	Recorded	3	Sefunim	Dark	On the wall	1	Arachnida	Araneae	Sicariidae	Loxosceles	rufescens	Loxosceles rufescens	Troglophile	2021-08-16	Frugivores	25.7	0.823	Medium	39.9	126	50	32.737	34.9784	Z.Ganem + Y. Zaltz
607	Recorded	1	Sefunim	Dark	On the wall	3	Arachnida	Araneae	Sicariidae	Loxosceles	rufescens	Loxosceles rufescens	Troglophile	2021-08-16	Frugivores	25.7	0.823	Medium	39.9	126	50	32.737	34.9784	Z.Ganem + Y. Zaltz
608	Recorded	1	Sefunim	Twilight	Center	1	Arachnida	Araneae	Sicariidae	Loxosceles	rufescens	Loxosceles rufescens	Troglophile	2021-08-16	Frugivores	26.3	0.84	Medium	39.9	126	50	32.737	34.9784	Z.Ganem + Y. Zaltz
609	Recorded	1	Sefunim	Twilight	Center	3	Arachnida	Araneae	Sicariidae	Loxosceles	rufescens	Loxosceles rufescens	Troglophile	2021-08-16	Frugivores	26.3	0.84	Medium	39.9	126	50	32.737	34.9784	Z.Ganem + Y. Zaltz
610	Recorded	21	Sefunim	Twilight	Near the wall	1	Arachnida	Araneae	Sicariidae	Loxosceles	rufescens	Loxosceles rufescens	Troglophile	2021-08-16	Frugivores	26.3	0.84	Medium	39.9	126	50	32.737	34.9784	Z.Ganem + Y. Zaltz
611	Recorded	1	Sharakh	Dark	On the wall	3	Arachnida	Araneae	Sicariidae	Loxosceles	rufescens	Loxosceles rufescens	Troglophile	2021-08-17	Insectivorous	28	0.223	Large	1.91	299	85	33.074	35.2379	Z.Ganem + Y. Zaltz
612	Recorded	1	Oranit	Twilight	Center	1	Arachnida	Araneae	Sicariidae	Loxosceles	rufescens	Loxosceles rufescens	Troglophile	2021-08-19	Insectivorous	23	0.83	Medium	31.62	192	66	32.7566	34.9897	E. Gavish-Regev+ Y. Zaltz
613	Recorded	1	Oranit	Twilight	Center	3	Arachnida	Araneae	Sicariidae	Loxosceles	rufescens	Loxosceles rufescens	Troglophile	2021-08-19	Insectivorous	23	0.83	Medium	31.62	192	66	32.7566	34.9897	E. Gavish-Regev+ Y. Zaltz
614	Recorded	1	Oranit	Twilight	Near the wall	2	Arachnida	Araneae	Sicariidae	Loxosceles	rufescens	Loxosceles rufescens	Troglophile	2021-08-19	Insectivorous	23	0.83	Medium	31.62	192	66	32.7566	34.9897	E. Gavish-Regev+ Y. Zaltz
615	Recorded	2	Oranit	Twilight	Near the wall	3	Arachnida	Araneae	Sicariidae	Loxosceles	rufescens	Loxosceles rufescens	Troglophile	2021-08-19	Insectivorous	23	0.83	Medium	31.62	192	66	32.7566	34.9897	E. Gavish-Regev+ Y. Zaltz
616	Recorded	1	Oranit	Twilight	On the wall	2	Arachnida	Araneae	Sicariidae	Loxosceles	rufescens	Loxosceles rufescens	Troglophile	2021-08-19	Insectivorous	23	0.83	Medium	31.62	192	66	32.7566	34.9897	E. Gavish-Regev+ Y. Zaltz
617	Recorded	1	Oranit	Twilight	On the wall	3	Arachnida	Araneae	Sicariidae	Loxosceles	rufescens	Loxosceles rufescens	Troglophile	2021-08-19	Insectivorous	23	0.83	Medium	31.62	192	66	32.7566	34.9897	E. Gavish-Regev+ Y. Zaltz
618	Recorded	2	Sefunim	Twilight	Center	2	Arachnida	Araneae	Sicariidae	Loxosceles	rufescens	Loxosceles rufescens	Troglophile	2021-08-16	Frugivores	26.3	0.84	Medium	39.9	126	50	32.737	34.9784	E. Gavish-Regev+ A. Zvik
619	Recorded	1	Sefunim	Twilight	Near the wall	2	Arachnida	Araneae	Sicariidae	Loxosceles	rufescens	Loxosceles rufescens	Troglophile	2021-08-16	Frugivores	26.3	0.84	Medium	39.9	126	50	32.737	34.9784	E. Gavish-Regev+ A. Zvik
620	Recorded	7	Sefunim	Twilight	On the wall	2	Arachnida	Araneae	Sicariidae	Loxosceles	rufescens	Loxosceles rufescens	Troglophile	2021-08-16	Frugivores	26.3	0.84	Medium	39.9	126	50	32.737	34.9784	E. Gavish-Regev+ A. Zvik
621	Recorded	6	Sefunim	Twilight	On the wall	4	Arachnida	Araneae	Sicariidae	Loxosceles	rufescens	Loxosceles rufescens	Troglophile	2021-08-16	Frugivores	26.3	0.84	Medium	39.9	126	50	32.737	34.9784	E. Gavish-Regev+ A. Zvik
622	Recorded	1	Sharakh	Twilight	Center	4	Arachnida	Araneae	Sicariidae	Loxosceles	rufescens	Loxosceles rufescens	Troglophile	2021-08-17	Insectivorous	25.1	0.81	Large	1.91	299	85	33.074	35.2379	E. Gavish-Regev+ A. Zvik
623	Recorded	1	Sharakh	Twilight	Near the wall	4	Arachnida	Araneae	Sicariidae	Loxosceles	rufescens	Loxosceles rufescens	Troglophile	2021-08-17	Insectivorous	25.1	0.81	Large	1.91	299	85	33.074	35.2379	E. Gavish-Regev+ A. Zvik
624	Collected	1	Tinshemet	Dark	Center	1	Arachnida	Araneae	Gnaphosidae	Marinarozelotes	stubbsi	Marinarozelotes stubbsi	Accidental	2021-08-09	Frugivores	29	0.79	Small	10.8	100	43	31.9994	34.9681	E. Gavish-Regev+ A. Zvik
625	Collected	1	Bet Arif	Twilight	On the wall	5	Arachnida	Araneae	Linyphiidae	Micronetinae	sp. 1	Micronetinae sp. 1	Troglophile	2021-08-09	Without bats	24.3	0.824	Large	3.83	95	45	32.0026	34.9642	Z. Ganem + Y. Zaltz
626	Collected	1	Te`omim	Dark	Center	3	Arachnida	Araneae	Linyphiidae	Micronetinae	sp. 6 Teomim	Micronetinae sp. 6 Teomim	Troglophile	2021-09-12	Frugivores	16.7	0.86	Large	24	375	134	31.7262	35.0217	Z. Ganem + A. Zvik
627	Collected	1	Te`omim	Dark	Center	3	Arachnida	Araneae	Linyphiidae	Micronetinae	sp. 6 Teomim	Micronetinae sp. 6 Teomim	Troglophile	2021-09-12	Frugivores	16.7	0.86	Large	24	375	134	31.7262	35.0217	Z. Ganem + A. Zvik
628	Collected	1	Te`omim	Dark	Center	4	Arachnida	Araneae	Linyphiidae	Micronetinae	sp. 6 Teomim	Micronetinae sp. 6 Teomim	Troglophile	2021-09-12	Frugivores	16.7	0.86	Large	24	375	134	31.7262	35.0217	Z. Ganem + A. Zvik
629	Collected	1	Te`omim	Dark	Center	4	Arachnida	Araneae	Linyphiidae	Micronetinae	sp. 6 Teomim	Micronetinae sp. 6 Teomim	Troglophile	2021-09-12	Frugivores	16.7	0.86	Large	24	375	134	31.7262	35.0217	Z. Ganem + A. Zvik
630	Collected	1	Te`omim	Twilight	Center	2	Arachnida	Araneae	Linyphiidae	Micronetinae	sp. 6 Teomim	Micronetinae sp. 6 Teomim	Troglophile	2021-09-12	Frugivores	17.3	0.795	Large	24	375	134	31.7262	35.0217	E. Gavish-Regev+ Y. Zaltz
631	Collected	1	Te`omim	Dark	Center	2	Arachnida	Araneae	Linyphiidae	Micronetinae	sp. 6 Teomim	Micronetinae sp. 6 Teomim	Troglophile	2021-09-12	Frugivores	16.7	0.86	Large	24	375	134	31.7262	35.0217	E. Gavish-Regev+ Y. Zaltz
632	Collected	1	Te`omim	Dark	Center	4	Arachnida	Araneae	Linyphiidae	Micronetinae	sp. 6 Teomim	Micronetinae sp. 6 Teomim	Troglophile	2021-09-12	Frugivores	16.7	0.86	Large	24	375	134	31.7262	35.0217	Z. Ganem + A. Zvik
633	Collected	1	Te`omim	Twilight	Center	3	Arachnida	Araneae	Linyphiidae	Micronetinae	sp. 6 Teomim	Micronetinae sp. 6 Teomim	Troglophile	2021-09-12	Frugivores	17.3	0.795	Large	24	375	134	31.7262	35.0217	Z. Ganem + A. Zvik
634	Collected	1	Sefunim	Dark	Center	3	Insecta	Diptera	Milichiidae	Milichiidae	MO 64	Milichiidae MO 64		2021-08-16	Frugivores	25.7	0.823	Medium	39.9	126	50	32.737	34.9784	Z. Ganem + Y. Zaltz
635	Collected	1	Sefunim	Dark	Near the wall	3	Insecta	Diptera	Milichiidae	Milichiidae	MO 64	Milichiidae MO 64		2021-08-16	Frugivores	25.7	0.823	Medium	39.9	126	50	32.737	34.9784	Z. Ganem + Y. Zaltz
636	Collected	4	Bet Jan	Dark	On the wall	1	Insecta	Diptera	Mycetophilidae	Mycetophilidae	MO 30	Mycetophilidae MO 30		2021-08-18	Without bats	19.1	0.74	Medium	2.1	927	33.5	32.9615	35.3952	Z. Ganem + A. Zvik
637	Collected	1	Yir`on	Dark	On the wall	1	Insecta	Diptera	Mycetophilidae	Mycetophilidae	MO 30	Mycetophilidae MO 30		2021-08-18	Insectivorous	20.9	0.875	Large	1.1	528	150	33.0679	35.4665	Z. Ganem + A. Zvik
638	Collected	1	Yir`on	Dark	On the wall	2	Insecta	Diptera	Mycetophilidae	Mycetophilidae	MO 30	Mycetophilidae MO 30		2021-08-18	Insectivorous	20.9	0.875	Large	1.1	528	150	33.0679	35.4665	Z. Ganem + A. Zvik
639	Collected	1	Yir`on	Dark	On the wall	4	Insecta	Diptera	Mycetophilidae	Mycetophilidae	MO 30	Mycetophilidae MO 30		2021-08-18	Insectivorous	20.9	0.875	Large	1.1	528	150	33.0679	35.4665	Z. Ganem + A. Zvik
640	Collected	1	Sharakh	Twilight	Near the wall	4	Insecta	Diptera	Mycetophilidae	Mycetophilidae	MO 30	Mycetophilidae MO 30		2021-08-17	Insectivorous	25.1	0.81	Large	1.91	299	85	33.074	35.2379	E. Gavish-Regev+ A. Zvik
641	Collected	1	Bet Jan	Twilight	On the wall	4	Insecta	Diptera	Mycetophilidae	Mycetophilidae	MO 30	Mycetophilidae MO 30		2021-08-18	Without bats	16.2	0.823	Medium	2.1	927	33.5	32.9615	35.3952	E. Gavish-Regev+ Y. Zaltz
642	Collected	3	Te`omim	Twilight	On the wall	3	Arachnida	Oribatida	Oribatida	Oribatida	MO 86	Oribatida MO 86	-	2021-08-16	Frugivores	17.3	0.795	Large	24	375	134	31.7262	35.0217	Z. Ganem + A. Zvik
643	Collected	1	Te`omim	Twilight	On the wall	2	Insecta	Lepidoptera	Alucitidae	Alucita	MO 46	Alucita MO 46		2021-09-12	Frugivores	17.3	0.795	Large	24	375	134	31.7262	35.0217	E. Gavish-Regev+ Y. Zaltz
644	Collected	2	Sefunim	Dark	On the wall	1	Arachnida	Ixodida	Argasidae	Ornithodoros	tholozani	Ornithodoros tholozani	Troglobite	2021-08-16	Frugivores	25.7	0.823	Medium	39.9	126	50	32.737	34.9784	Z. Ganem + Y. Zaltz
645	Collected	4	Sharakh	Dark	Center	3	Arachnida	Ixodida	Argasidae	Ornithodoros	tholozani	Ornithodoros tholozani	Troglobite	2021-08-17	Insectivorous	28	0.223	Large	1.91	299	85	33.074	35.2379	Z. Ganem + Y. Zaltz
646	Collected	1	Bet Arif	Dark	Near the wall	2	Arachnida	Ixodida	Argasidae	Ornithodoros	tholozani	Ornithodoros tholozani	Troglobite	2021-08-09	Without bats	22.2	0.88	Large	3.83	95	45	32.0026	34.9642	Z. Ganem + Y. Zaltz
647	Collected	5	Yir`on	Dark	Center	3	Arachnida	Ixodida	Argasidae	Ornithodoros	tholozani	Ornithodoros tholozani	Troglobite	2021-08-18	Insectivorous	20.9	0.875	Large	1.1	528	150	33.0679	35.4665	Z. Ganem + A. Zvik
648	Collected	4	Yir`on	Dark	Near the wall	3	Arachnida	Ixodida	Argasidae	Ornithodoros	tholozani	Ornithodoros tholozani	Troglobite	2021-09-12	Insectivorous	20.9	0.875	Large	1.1	528	150	33.0679	35.4665	Z. Ganem + A. Zvik
649	Collected	4	Bet Arif	Twilight	Near the wall	5	Arachnida	Ixodida	Argasidae	Ornithodoros	tholozani	Ornithodoros tholozani	Troglobite	2021-08-09	Without bats	24.3	0.824	Large	3.83	95	45	32.0026	34.9642	Z. Ganem + Y. Zaltz
650	Collected	6	Yir`on	Twilight	Center	4	Arachnida	Ixodida	Argasidae	Ornithodoros	tholozani	Ornithodoros tholozani	Troglobite	2021-08-18	Insectivorous	21	0.961	Large	1.1	528	150	33.0679	35.4665	E. Gavish-Regev+ Y. Zaltz
651	Collected	1	Bet Arif	Twilight	Near the wall	5	Arachnida	Ixodida	Argasidae	Ornithodoros	tholozani	Ornithodoros tholozani	Troglobite	2021-08-09	Without bats	24.3	0.824	Large	3.83	95	45	32.0026	34.9642	Z. Ganem + Y. Zaltz
652	Collected	1	Tinshemet	Dark	On the wall	3	Arachnida	Ixodida	Argasidae	Ornithodoros	tholozani	Ornithodoros tholozani	Troglobite	2021-08-18	Frugivores	29	0.79	Small	10.8	100	43	31.9994	34.9681	Z. Ganem + Y. Zaltz
653	Collected	3	Yir`on	Twilight	Center	1	Arachnida	Ixodida	Argasidae	Ornithodoros	tholozani	Ornithodoros tholozani	Troglobite	2021-08-18	Insectivorous	21	0.961	Large	1.1	528	150	33.0679	35.4665	E. Gavish-Regev+ Y. Zaltz
654	Collected	3	Tinshemet	Dark	Center	2	Insecta	Blattodea	Blattidae	Periplaneta	americana	Periplaneta americana		2021-08-09	Frugivores	29	0.79	Small	10.8	100	43	31.9994	34.9681	E. Gavish-Regev+ A. Zvik
655	Collected	1	Tinshemet	Dark	Near the wall	4	Insecta	Blattodea	Blattidae	Periplaneta	americana	Periplaneta americana		2021-08-09	Frugivores	29	0.79	Small	10.8	100	43	31.9994	34.9681	Z. Ganem + Y. Zaltz
656	Recorded	1	Tinshemet	Dark	Center	1	Insecta	Blattodea	Blattidae	Periplaneta	americana	Periplaneta americana		2021-08-09	Frugivores	29	0.79	Small	10.8	100	43	31.9994	34.9681	E. Gavish-Regev+ A. Zvik
657	Recorded	1	Tinshemet	Dark	Center	2	Insecta	Blattodea	Blattidae	Periplaneta	americana	Periplaneta americana		2021-08-09	Frugivores	29	0.79	Small	10.8	100	43	31.9994	34.9681	E. Gavish-Regev+ A. Zvik
658	Recorded		Tinshemet	Dark	Center	3	Insecta	Blattodea	Blattidae	Periplaneta	americana	Periplaneta americana		2021-08-09	Frugivores	29	0.79	Small	10.8	100	43	31.9994	34.9681	Z.Ganem + Y. Zaltz
659	Recorded	2	Tinshemet	Dark	Near the wall	3	Insecta	Blattodea	Blattidae	Periplaneta	americana	Periplaneta americana		2021-08-09	Frugivores	29	0.79	Small	10.8	100	43	31.9994	34.9681	Z.Ganem + Y. Zaltz
660	Recorded	8	Tinshemet	Twilight	On the wall	3	Insecta	Blattodea	Blattidae	Periplaneta	americana	Periplaneta americana		2021-08-09	Frugivores	29	0.76	Small	10.8	100	43	31.9994	34.9681	Z.Ganem + Y. Zaltz
661	Collected	1	Bet Arif	Dark	On the wall	3	Arachnida	Araneae	Pholcidae	Pholcus	sp.	Pholcus sp.	Troglophile	2021-08-09	Without bats	22.2	0.88	Large	3.83	95	45	32.0026	34.9642	E. Gavish-Regev+ A. Zvik
662	Collected	1	Bet Arif	Twilight	On the wall	2	Arachnida	Araneae	Pholcidae	Pholcus	sp.	Pholcus sp.	Troglophile	2021-08-09	Without bats	24.3	0.824	Large	3.83	95	45	32.0026	34.9642	E. Gavish-Regev+ A. Zvik
663	Collected	1	Bet Arif	Dark	Near the wall	5	Arachnida	Araneae	Pholcidae	Pholcus	sp.	Pholcus sp.	Troglophile	2021-08-09	Without bats	22.2	0.88	Large	3.83	95	45	32.0026	34.9642	E. Gavish-Regev+ A. Zvik
664	Collected	1	Bet Arif	Dark	Center	3	Arachnida	Araneae	Pholcidae	Pholcus	sp.	Pholcus sp.	Troglophile	2021-08-09	Without bats	22.2	0.88	Large	3.83	95	45	32.0026	34.9642	Z. Ganem + Y. Zaltz
665	Collected	1	Bet Arif	Dark	Center	6	Arachnida	Araneae	Pholcidae	Pholcus	sp.	Pholcus sp.	Troglophile	2021-08-09	Without bats	22.2	0.88	Large	3.83	95	45	32.0026	34.9642	E. Gavish-Regev+ A. Zvik
666	Collected	1	Bet Arif	Dark	Near the wall	2	Arachnida	Araneae	Pholcidae	Pholcus	sp.	Pholcus sp.	Troglophile	2021-08-09	Without bats	22.2	0.88	Large	3.83	95	45	32.0026	34.9642	Z. Ganem + Y. Zaltz
667	Collected	1	Bet Arif	Dark	Near the wall	2	Arachnida	Araneae	Pholcidae	Pholcus	sp.	Pholcus sp.	Troglophile	2021-08-09	Without bats	22.2	0.88	Large	3.83	95	45	32.0026	34.9642	Z. Ganem + Y. Zaltz
668	Collected	1	Bet Arif	Dark	On the wall	3	Arachnida	Araneae	Pholcidae	Pholcus	sp.	Pholcus sp.	Troglophile	2021-08-09	Without bats	22.2	0.88	Large	3.83	95	45	32.0026	34.9642	E. Gavish-Regev+ A. Zvik
669	Collected	1	Bet Arif	Twilight	Center	1	Arachnida	Araneae	Pholcidae	Pholcus	sp.	Pholcus sp.	Troglophile	2021-08-09	Without bats	24.3	0.824	Large	3.83	95	45	32.0026	34.9642	Z. Ganem + Y. Zaltz
670	Collected	1	Bet Arif	Twilight	Center	5	Arachnida	Araneae	Pholcidae	Pholcus	sp.	Pholcus sp.	Troglophile	2021-08-09	Without bats	24.3	0.824	Large	3.83	95	45	32.0026	34.9642	Z. Ganem + Y. Zaltz
671	Collected	1	Bet Arif	Twilight	Center	5	Arachnida	Araneae	Pholcidae	Pholcus	sp.	Pholcus sp.	Troglophile	2021-08-09	Without bats	24.3	0.824	Large	3.83	95	45	32.0026	34.9642	Z. Ganem + Y. Zaltz
672	Recorded	4	Bet Arif	Twilight	Center	1	Arachnida	Araneae	Pholcidae	Pholcus	sp.	Pholcus sp.	Troglophile	2021-08-09	Without bats	24.3	0.824	Large	3.83	95	45	32.0026	34.9642	Z.Ganem + Y. Zaltz
673	Recorded	1	Bet Arif	Twilight	Near the wall	1	Arachnida	Araneae	Pholcidae	Pholcus	sp.	Pholcus sp.	Troglophile	2021-08-09	Without bats	24.3	0.824	Large	3.83	95	45	32.0026	34.9642	Z.Ganem + Y. Zaltz
674	Recorded	1	Bet Arif	Twilight	On the wall	1	Arachnida	Araneae	Pholcidae	Pholcus	sp.	Pholcus sp.	Troglophile	2021-08-09	Without bats	24.3	0.824	Large	3.83	95	45	32.0026	34.9642	Z.Ganem + Y. Zaltz
675	Collected	1	Bet Arif	Dark	Center	6	Arachnida	Araneae	Pholcidae	Pholcus	sp.	Pholcus sp.	Troglophile	2021-08-09	Without bats	22.2	0.88	Large	3.83	95	45	32.0026	34.9642	E. Gavish-Regev+ A. Zvik
676	Recorded	1	Bet Arif	Dark	Near the wall	4	Arachnida	Araneae	Pholcidae	Pholcus	sp.	Pholcus sp.	Troglophile	2021-08-09	Without bats	22.2	0.88	Large	3.83	95	45	32.0026	34.9642	Z.Ganem + Y. Zaltz
677	Recorded	4	Bet Arif	Twilight	Center	2	Arachnida	Araneae	Pholcidae	Pholcus	sp.	Pholcus sp.	Troglophile	2021-08-09	Without bats	24.3	0.824	Large	3.83	95	45	32.0026	34.9642	E. Gavish-Regev+ A. Zvik
678	Recorded	6	Bet Arif	Twilight	Center	5	Arachnida	Araneae	Pholcidae	Pholcus	sp.	Pholcus sp.	Troglophile	2021-08-09	Without bats	24.3	0.824	Large	3.83	95	45	32.0026	34.9642	Z.Ganem + Y. Zaltz
679	Recorded	1	Bet Arif	Twilight	Center	6	Arachnida	Araneae	Pholcidae	Pholcus	sp.	Pholcus sp.	Troglophile	2021-08-09	Without bats	24.3	0.824	Large	3.83	95	45	32.0026	34.9642	E. Gavish-Regev+ A. Zvik
680	Recorded	1	Bet Arif	Twilight	Near the wall	2	Arachnida	Araneae	Pholcidae	Pholcus	sp.	Pholcus sp.	Troglophile	2021-08-09	Without bats	24.3	0.824	Large	3.83	95	45	32.0026	34.9642	E. Gavish-Regev+ A. Zvik
681	Recorded	6	Bet Arif	Twilight	Near the wall	4	Arachnida	Araneae	Pholcidae	Pholcus	sp.	Pholcus sp.	Troglophile	2021-08-09	Without bats	24.3	0.824	Large	3.83	95	45	32.0026	34.9642	E. Gavish-Regev+ A. Zvik
682	Recorded	3	Bet Arif	Twilight	Near the wall	5	Arachnida	Araneae	Pholcidae	Pholcus	sp.	Pholcus sp.	Troglophile	2021-08-09	Without bats	24.3	0.824	Large	3.83	95	45	32.0026	34.9642	Z.Ganem + Y. Zaltz
683	Recorded	4	Bet Arif	Twilight	Near the wall	6	Arachnida	Araneae	Pholcidae	Pholcus	sp.	Pholcus sp.	Troglophile	2021-08-09	Without bats	24.3	0.824	Large	3.83	95	45	32.0026	34.9642	E. Gavish-Regev+ A. Zvik
684	Recorded	2	Bet Arif	Twilight	On the wall	3	Arachnida	Araneae	Pholcidae	Pholcus	sp.	Pholcus sp.	Troglophile	2021-08-09	Without bats	24.3	0.824	Large	3.83	95	45	32.0026	34.9642	Z.Ganem + Y. Zaltz
685	Collected	1	Yir`on	Twilight	Center	2	Insecta	Blattodea	Corydiidae	Polyphaga	aegyptiaca	Polyphaga aegyptiaca		2021-08-18	Insectivorous	21	0.961	Large	1.1	528	150	33.0679	35.4665	E. Gavish-Regev+ Y. Zaltz
686	Collected	2	Yir`on	Twilight	Center	4	Insecta	Blattodea	Corydiidae	Polyphaga	aegyptiaca	Polyphaga aegyptiaca		2021-08-18	Insectivorous	21	0.961	Large	1.1	528	150	33.0679	35.4665	E. Gavish-Regev+ Y. Zaltz
687	Collected	2	Bet Arif	Twilight	Near the wall	2	Insecta	Blattodea	Corydiidae	Polyphaga	aegyptiaca	Polyphaga aegyptiaca		2021-08-09	Without bats	24.3	0.824	Large	3.83	95	45	32.0026	34.9642	E. Gavish-Regev+ A. Zvik
688	Collected	7	Bet Arif	Twilight	Near the wall	3	Insecta	Blattodea	Corydiidae	Polyphaga	aegyptiaca	Polyphaga aegyptiaca		2021-08-09	Without bats	24.3	0.824	Large	3.83	95	45	32.0026	34.9642	Z. Ganem + Y. Zaltz
689	Collected	8	Sharakh	Twilight	Center	4	Insecta	Blattodea	Corydiidae	Polyphaga	aegyptiaca	Polyphaga aegyptiaca		2021-08-17	Insectivorous	25.1	0.81	Large	1.91	299	85	33.074	35.2379	E. Gavish-Regev+ A. Zvik
690	Collected	1	Sharakh	Twilight	Center	4	Insecta	Blattodea	Corydiidae	Polyphaga	aegyptiaca	Polyphaga aegyptiaca		2021-08-17	Insectivorous	25.1	0.81	Large	1.91	299	85	33.074	35.2379	E. Gavish-Regev+ A. Zvik
691	Collected	1	Tinshemet	Twilight	Center	3	Insecta	Blattodea	Corydiidae	Polyphaga	aegyptiaca	Polyphaga aegyptiaca		2021-08-09	Frugivores	29	0.76	Small	10.8	100	43	31.9994	34.9681	Z. Ganem + Y. Zaltz
692	Collected	3	Tinshemet	Twilight	Center	4	Insecta	Blattodea	Corydiidae	Polyphaga	aegyptiaca	Polyphaga aegyptiaca		2021-08-09	Frugivores	29	0.76	Small	10.8	100	43	31.9994	34.9681	Z. Ganem + Y. Zaltz
693	Collected	2	Tinshemet	Twilight	Near the wall	2	Insecta	Blattodea	Corydiidae	Polyphaga	aegyptiaca	Polyphaga aegyptiaca		2021-08-09	Frugivores	29	0.76	Small	10.8	100	43	31.9994	34.9681	E. Gavish-Regev+ A. Zvik
694	Collected	2	Yir`on	Twilight	Near the wall	4	Insecta	Blattodea	Corydiidae	Polyphaga	aegyptiaca	Polyphaga aegyptiaca		2021-08-18	Insectivorous	21	0.961	Large	1.1	528	150	33.0679	35.4665	E. Gavish-Regev+ Y. Zaltz
695	Recorded	1	Bet Arif	Twilight	On the wall	2	Insecta	Blattodea	Corydiidae	Polyphaga	aegyptiaca	Polyphaga aegyptiaca		2021-08-09	Without bats	24.3	0.824	Large	3.83	95	45	32.0026	34.9642	E. Gavish-Regev+ A. Zvik
696	Recorded	1	Tinshemet	Twilight	Near the wall	2	Insecta	Blattodea	Corydiidae	Polyphaga	aegyptiaca	Polyphaga aegyptiaca		2021-08-09	Frugivores	29	0.76	Small	10.8	100	43	31.9994	34.9681	E. Gavish-Regev+ A. Zvik
697	Recorded	1	Tinshemet	Twilight	Near the wall	2	Insecta	Blattodea	Corydiidae	Polyphaga	aegyptiaca	Polyphaga aegyptiaca		2021-08-09	Frugivores	29	0.76	Small	10.8	100	43	31.9994	34.9681	E. Gavish-Regev+ A. Zvik
698	Recorded	2	Tinshemet	Twilight	Near the wall	3	Insecta	Blattodea	Corydiidae	Polyphaga	aegyptiaca	Polyphaga aegyptiaca		2021-08-09	Frugivores	29	0.76	Small	10.8	100	43	31.9994	34.9681	Z.Ganem + Y. Zaltz
699	Recorded	1	Tinshemet	Twilight	Near the wall	4	Insecta	Blattodea	Corydiidae	Polyphaga	aegyptiaca	Polyphaga aegyptiaca		2021-08-09	Frugivores	29	0.76	Small	10.8	100	43	31.9994	34.9681	Z.Ganem + Y. Zaltz
700	Recorded	1	Tinshemet	Twilight	Near the wall	4	Insecta	Blattodea	Corydiidae	Polyphaga	aegyptiaca	Polyphaga aegyptiaca		2021-08-09	Frugivores	29	0.76	Small	10.8	100	43	31.9994	34.9681	Z.Ganem + Y. Zaltz
701	Recorded	10	Sharakh	Twilight	Center	4	Insecta	Blattodea	Corydiidae	Polyphaga	aegyptiaca	Polyphaga aegyptiaca		2021-08-17	Insectivorous	25.1	0.81	Large	1.91	299	85	33.074	35.2379	E. Gavish-Regev+ A. Zvik
702	Recorded	1	Yir`on	Twilight	Center	2	Insecta	Blattodea	Corydiidae	Polyphaga	aegyptiaca	Polyphaga aegyptiaca		2021-08-18	Insectivorous	21	0.961	Large	1.1	528	150	33.0679	35.4665	E. Gavish-Regev+ Y. Zaltz
703	Recorded	2	Yir`on	Twilight	Near the wall	4	Insecta	Blattodea	Corydiidae	Polyphaga	aegyptiaca	Polyphaga aegyptiaca		2021-08-18	Insectivorous	21	0.961	Large	1.1	528	150	33.0679	35.4665	E. Gavish-Regev+ Y. Zaltz
704	Collected	3	Te`omim	Twilight	Near the wall	2	Malacostraca	Isopoda	Porcellionidae	Aglossa	lentus	Aglossa lentus		2021-09-12	Frugivores	17.3	0.795	Large	24	375	134	31.7262	35.0217	E. Gavish-Regev+ Y. Zaltz
705	Collected	45	Te`omim	Twilight	Near the wall	3	Malacostraca	Isopoda	Porcellionidae	Aglossa	lentus	Aglossa lentus		2021-09-12	Frugivores	17.3	0.795	Large	24	375	134	31.7262	35.0217	Z. Ganem + A. Zvik
706	Collected	1	Te`omim	Twilight	On the wall	3	Malacostraca	Isopoda	Porcellionidae	Aglossa	lentus	Aglossa lentus		2021-09-12	Frugivores	17.3	0.795	Large	24	375	134	31.7262	35.0217	Z. Ganem + A. Zvik
707	Collected	2	Sharakh	Twilight	Near the wall	2	Malacostraca	Isopoda	Porcellionidae	Aglossa	lentus	Aglossa lentus		2021-08-17	Insectivorous	25.1	0.81	Large	1.91	299	85	33.074	35.2379	E. Gavish-Regev+ A. Zvik
708	Collected	1	Tinshemet	Twilight	Center	1	Malacostraca	Isopoda	Porcellionidae	Aglossa	lentus	Aglossa lentus		2021-08-09	Frugivores	29	0.76	Small	10.8	100	43	31.9994	34.9681	E. Gavish-Regev+ A. Zvik
709	Collected	11	Tinshemet	Twilight	Near the wall	1	Malacostraca	Isopoda	Porcellionidae	Aglossa	lentus	Aglossa lentus		2021-08-09	Frugivores	29	0.76	Small	10.8	100	43	31.9994	34.9681	E. Gavish-Regev+ A. Zvik
710	Collected	7	Tinshemet	Twilight	Near the wall	3	Malacostraca	Isopoda	Porcellionidae	Aglossa	lentus	Aglossa lentus		2021-08-09	Frugivores	29	0.76	Small	10.8	100	43	31.9994	34.9681	Z. Ganem + Y. Zaltz
711	Collected	1	Sharakh	Dark	Center	4	Malacostraca	Isopoda	Porcellionidae	Aglossa	lentus	Aglossa lentus		2021-08-17	Insectivorous	28	0.223	Large	1.91	299	85	33.074	35.2379	Z. Ganem + Sh. Aharon
712	Collected	3	Te`omim	Twilight	Near the wall	2	Malacostraca	Isopoda	Porcellionidae	Aglossa	lentus	Aglossa lentus		2021-09-12	Frugivores	17.3	0.795	Large	24	375	134	31.7262	35.0217	E. Gavish-Regev+ Y. Zaltz
713	Collected	1	Sharakh	Dark	Center	4	Malacostraca	Isopoda	Porcellionidae	Porcellionides	MO 34	Porcellionides MO 34		2021-08-17	Insectivorous	28	0.223	Large	1.91	299	85	33.074	35.2379	Z. Ganem + Sh. Aharon
714	Collected	1	Sharakh	Dark	Near the wall	4	Malacostraca	Isopoda	Porcellionidae	Porcellionides	MO 34	Porcellionides MO 34		2021-08-17	Insectivorous	28	0.223	Large	1.91	299	85	33.074	35.2379	Z. Ganem + Sh. Aharon
715	Collected	1	Sharakh	Twilight	On the wall	2	Malacostraca	Isopoda	Porcellionidae	Porcellionides	MO 34	Porcellionides MO 34		2021-08-17	Insectivorous	25.1	0.81	Large	1.91	299	85	33.074	35.2379	E. Gavish-Regev+ A. Zvik
716	Collected	1	Sharakh	Twilight	Near the wall	3	Malacostraca	Isopoda	Porcellionidae	Porcellionides	MO 34	Porcellionides MO 34		2021-08-17	Insectivorous	25.1	0.81	Large	1.91	299	85	33.074	35.2379	E. Gavish-Regev+ A. Zvik
717	Collected	11	Yir`on	Twilight	Center	1	Malacostraca	Isopoda	Porcellionidae	Porcellionides	MO 34	Porcellionides MO 34		2021-08-18	Insectivorous	21	0.961	Large	1.1	528	150	33.0679	35.4665	E. Gavish-Regev+ Y. Zaltz
718	Collected	2	Yir`on	Twilight	Center	4	Malacostraca	Isopoda	Porcellionidae	Porcellionides	MO 34	Porcellionides MO 34		2021-08-18	Insectivorous	21	0.961	Large	1.1	528	150	33.0679	35.4665	E. Gavish-Regev+ Y. Zaltz
719	Collected	1	Yir`on	Twilight	Near the wall	1	Malacostraca	Isopoda	Porcellionidae	Porcellionides	MO 34	Porcellionides MO 34		2021-08-18	Insectivorous	21	0.961	Large	1.1	528	150	33.0679	35.4665	E. Gavish-Regev+ Y. Zaltz
720	Collected	3	Yir`on	Twilight	Near the wall	2	Malacostraca	Isopoda	Porcellionidae	Porcellionides	MO 34	Porcellionides MO 34		2021-08-18	Insectivorous	21	0.961	Large	1.1	528	150	33.0679	35.4665	E. Gavish-Regev+ Y. Zaltz
721	Collected	1	Yir`on	Twilight	Near the wall	3	Malacostraca	Isopoda	Porcellionidae	Porcellionides	MO 34	Porcellionides MO 34		2021-08-18	Insectivorous	21	0.961	Large	1.1	528	150	33.0679	35.4665	E. Gavish-Regev+ Y. Zaltz
722	Collected	10	Yir`on	Twilight	Near the wall	4	Malacostraca	Isopoda	Porcellionidae	Porcellionides	MO 34	Porcellionides MO 34		2021-08-18	Insectivorous	21	0.961	Large	1.1	528	150	33.0679	35.4665	E. Gavish-Regev+ Y. Zaltz
723	Collected	1	Soreq	Dark	Center	2	Malacostraca	Isopoda	Porcellionidae	Porcellionides	MO 47	Porcellionides MO 47		2021-09-12	Without bats	20.6	0.919	Large	0	405	80	31.756	35.0227	E. Gavish-Regev+ Y. Zaltz
724	Collected	2	Bet Arif	Dark	Near the wall	2	Malacostraca	Isopoda	Porcellionidae	Porcellionidae	sp.	Porcellionidae sp.		2021-08-09	Without bats	22.2	0.88	Large	3.83	95	45	32.0026	34.9642	Z. Ganem + Y. Zaltz
725	Collected	16	Bet Arif	Dark	Near the wall	4	Malacostraca	Isopoda	Porcellionidae	Porcellionidae	sp.	Porcellionidae sp.		2021-08-09	Without bats	22.2	0.88	Large	3.83	95	45	32.0026	34.9642	Z. Ganem + Y. Zaltz
726	Collected	1	Bet Arif	Dark	Near the wall	6	Malacostraca	Isopoda	Porcellionidae	Porcellionidae	sp.	Porcellionidae sp.		2021-08-09	Without bats	22.2	0.88	Large	3.83	95	45	32.0026	34.9642	Z. Ganem + Y. Zaltz
727	Collected	1	Bet Arif	Twilight	Center	5	Malacostraca	Isopoda	Porcellionidae	Porcellionidae	sp.	Porcellionidae sp.		2021-08-09	Without bats	24.3	0.824	Large	3.83	95	45	32.0026	34.9642	Z. Ganem + Y. Zaltz
728	Collected	1	Bet Arif	Twilight	Near the wall	6	Malacostraca	Isopoda	Porcellionidae	Porcellionidae	sp.	Porcellionidae sp.		2021-08-09	Without bats	24.3	0.824	Large	3.83	95	45	32.0026	34.9642	E. Gavish-Regev+ A. Zvik
729	Collected	3	Yir`on	Twilight	Center	2	Malacostraca	Isopoda	Porcellionidae	Porcellionidae	sp.	Porcellionidae sp.		2021-08-18	Insectivorous	21	0.961	Large	1.1	528	150	33.0679	35.4665	E. Gavish-Regev+ Y. Zaltz
730	Recorded	1	Bet Arif	Twilight	Center	5	Malacostraca	Isopoda	Porcellionidae	Porcellionidae	sp.	Porcellionidae sp.		2021-08-09	Without bats	24.3	0.824	Large	3.83	95	45	32.0026	34.9642	Z.Ganem + Y. Zaltz
731	Recorded	2	Tinshemet	Twilight	Center	1	Malacostraca	Isopoda	Porcellionidae	Porcellionidae	sp.	Porcellionidae sp.		2021-08-09	Frugivores	29	0.76	Small	10.8	100	43	31.9994	34.9681	E. Gavish-Regev+ A. Zvik
732	Recorded	7	Tinshemet	Twilight	Near the wall	3	Malacostraca	Isopoda	Porcellionidae	Porcellionidae	sp.	Porcellionidae sp.		2021-08-09	Frugivores	29	0.76	Small	10.8	100	43	31.9994	34.9681	Z.Ganem + Y. Zaltz
733	Recorded	1	Sefunim	Dark	Center	3	Malacostraca	Isopoda	Porcellionidae	Porcellionidae	sp.	Porcellionidae sp.		2021-08-16	Frugivores	25.7	0.823	Medium	39.9	126	50	32.737	34.9784	Z.Ganem + Y. Zaltz
734	Recorded	1	Sharakh	Dark	Near the wall	1	Malacostraca	Isopoda	Porcellionidae	Porcellionidae	sp.	Porcellionidae sp.		2021-08-17	Insectivorous	28	0.223	Large	1.91	299	85	33.074	35.2379	Z.Ganem + Y. Zaltz
735	Recorded	9	Te`omim	Twilight	Center	3	Malacostraca	Isopoda	Porcellionidae	Porcellionidae	sp.	Porcellionidae sp.		2021-09-12	Frugivores	17.3	0.795	Large	24	375	134	31.7262	35.0217	Z.Ganem + A. Zvik
736	Recorded	9	Te`omim	Twilight	Center	4	Malacostraca	Isopoda	Porcellionidae	Porcellionidae	sp.	Porcellionidae sp.		2021-09-12	Frugivores	17.3	0.795	Large	24	375	134	31.7262	35.0217	Z.Ganem + A. Zvik
737	Recorded	50	Te`omim	Twilight	Near the wall	3	Malacostraca	Isopoda	Porcellionidae	Porcellionidae	sp.	Porcellionidae sp.		2021-09-12	Frugivores	17.3	0.795	Large	24	375	134	31.7262	35.0217	Z.Ganem + A. Zvik
738	Recorded	13	Te`omim	Twilight	Near the wall	4	Malacostraca	Isopoda	Porcellionidae	Porcellionidae	sp.	Porcellionidae sp.		2021-09-12	Frugivores	17.3	0.795	Large	24	375	134	31.7262	35.0217	Z.Ganem + A. Zvik
739	Recorded	20	Te`omim	Dark	Center	4	Malacostraca	Isopoda	Porcellionidae	Porcellionidae	sp.	Porcellionidae sp.		2021-09-12	Frugivores	16.7	0.86	Large	24	375	134	31.7262	35.0217	Z.Ganem + A. Zvik
740	Recorded	50	Te`omim	Dark	Near the wall	4	Malacostraca	Isopoda	Porcellionidae	Porcellionidae	sp.	Porcellionidae sp.		2021-09-12	Frugivores	16.7	0.86	Large	24	375	134	31.7262	35.0217	Z.Ganem + A. Zvik
741	Collected	1	Oranit	Dark	Center	4	Arachnida	Pseudoscorpion	Chthoniidae	Ephippiochthonius	sp. 2	Ephippiochthonius sp. 2	Troglobite	2021-08-19	Insectivorous	21.1	0.894	Medium	31.62	192	66	32.7566	34.9897	Z. Ganem + A. Zvik
742	Recorded	1	Tinshemet	Dark	Center	2	Arachnida	Pseudoscorpion	Chernetidae	Chernetidae	sp. 1	Chernetidae sp. 1	Troglophile	2021-08-09	Frugivores	29	0.79	Small	10.8	100	43	31.9994	34.9681	E. Gavish-Regev+ A. Zvik
743	Recorded	1	Oranit	Dark	Center	3	Arachnida	Pseudoscorpion	Chthoniidae	Ephippiochthonius	sp. 2	Ephippiochthonius sp. 2	Troglobite	2021-08-19	Insectivorous	21.1	0.894	Medium	31.62	192	66	32.7566	34.9897	Z.Ganem + A. Zvik
744	Collected	1	Te`omim	Dark	Near the wall	3	Insecta	Psocoptera	Psocoptera	Psocoptera	MO 77	Psocoptera MO 77		2021-09-12	Frugivores	16.7	0.86	Large	24	375	134	31.7262	35.0217	Z. Ganem + A. Zvik
745	Collected	1	Tinshemet	Dark	Near the wall	3	Insecta	Diptera	Psychodidae	Psychodidae	MO 15	Psychodidae MO 15		2021-08-09	Frugivores	29	0.79	Small	10.8	100	43	31.9994	34.9681	Z. Ganem + Y. Zaltz
746	Collected	1	Yir`on	Twilight	Center	4	Insecta	Diptera	Psychodidae	Psychodidae	MO 35	Psychodidae MO 35		2021-08-18	Insectivorous	21	0.961	Large	1.1	528	150	33.0679	35.4665	E. Gavish-Regev+ Y. Zaltz
747	Collected	1	Sharakh	Dark	On the wall	2	Insecta	Diptera	Psychodidae	Psychodidae	MO 35	Psychodidae MO 35		2021-08-17	Insectivorous	28	0.223	Large	1.91	299	85	33.074	35.2379	Z. Ganem + Y. Zaltz
748	Collected	5	Te`omim	Dark	Center	4	Insecta	Diptera	Psychodidae	Psychodidae	MO 79	Psychodidae MO 79		2021-09-12	Frugivores	16.7	0.86	Large	24	375	134	31.7262	35.0217	Z. Ganem + A. Zvik
749	Collected	1	Te`omim	Dark	On the wall	3	Insecta	Diptera	Psychodidae	Psychodidae	MO 79	Psychodidae MO 79		2021-09-12	Frugivores	16.7	0.86	Large	24	375	134	31.7262	35.0217	Z. Ganem + A. Zvik
750	Collected	1	Te`omim	Twilight	On the wall	2	Insecta	Diptera	Psychodidae	Psychodidae	MO 79	Psychodidae MO 79		2021-09-12	Frugivores	17.3	0.795	Large	24	375	134	31.7262	35.0217	E. Gavish-Regev+ Y. Zaltz
751	Collected	2	Te`omim	Twilight	On the wall	3	Insecta	Diptera	Psychodidae	Psychodidae	MO 79	Psychodidae MO 79		2021-09-12	Frugivores	17.3	0.795	Large	24	375	134	31.7262	35.0217	Z. Ganem + A. Zvik
752	Collected	1	Te`omim	Twilight	On the wall	4	Insecta	Diptera	Psychodidae	Psychodidae	MO 79	Psychodidae MO 79		2021-09-12	Frugivores	17.3	0.795	Large	24	375	134	31.7262	35.0217	Z. Ganem + A. Zvik
753	Recorded	30	Sefunim	Dark	Center	1	Insecta	Coleoptera	Ptinidae	Ptinidae	sp.	Ptinidae sp.		2021-08-16	Frugivores	25.7	0.823	Medium	39.9	126	50	32.737	34.9784	Z.Ganem + Y. Zaltz
754	Recorded	1	Sefunim	Dark	Near the wall	1	Insecta	Coleoptera	Ptinidae	Ptinidae	sp.	Ptinidae sp.		2021-08-16	Frugivores	25.7	0.823	Medium	39.9	126	50	32.737	34.9784	Z.Ganem + Y. Zaltz
755	Recorded	3	Sefunim	Twilight	On the wall	1	Insecta	Coleoptera	Ptinidae	Ptinidae	sp.	Ptinidae sp.		2021-08-16	Frugivores	26.3	0.84	Medium	39.9	126	50	32.737	34.9784	Z.Ganem + Y. Zaltz
756	Collected	1	Sharakh	Twilight	Near the wall	2	Insecta	Hemiptera	Rhyparochromidae	Scolopostethus	MO 6	Scolopostethus MO 6		2021-08-17	Insectivorous	25.1	0.81	Large	1.91	299	85	33.074	35.2379	E. Gavish-Regev+ A. Zvik
757	Collected	1	Sharakh	Twilight	Near the wall	3	Insecta	Hemiptera	Rhyparochromidae	Scolopostethus	MO 6	Scolopostethus MO 6		2021-08-17	Insectivorous	25.1	0.81	Large	1.91	299	85	33.074	35.2379	E. Gavish-Regev+ A. Zvik
758	Collected	1	Bet Arif	Twilight	Center	6	Insecta	Hemiptera	Rhyparochromidae	Scolopostethus	MO 6	Scolopostethus MO 6		2021-08-09	Without bats	24.3	0.824	Large	3.83	95	45	32.0026	34.9642	E. Gavish-Regev+ A. Zvik
759	Collected	1	Bet Arif	Twilight	Near the wall	6	Insecta	Hemiptera	Rhyparochromidae	Scolopostethus	MO 6	Scolopostethus MO 6		2021-08-09	Without bats	24.3	0.824	Large	3.83	95	45	32.0026	34.9642	E. Gavish-Regev+ A. Zvik
760	Collected	1	Tinshemet	Dark	Near the wall	3	Chilopoda	Scutigeromorpha	Scutigeridae	Scutigeridae	MO 17	Scutigeridae MO 17		2021-08-09	Frugivores	29	0.79	Small	10.8	100	43	31.9994	34.9681	Z. Ganem + Y. Zaltz
761	Collected	1	Tinshemet	Dark	On the wall	3	Chilopoda	Scutigeromorpha	Scutigeridae	Scutigeridae	MO 17	Scutigeridae MO 17		2021-08-09	Frugivores	29	0.79	Small	10.8	100	43	31.9994	34.9681	Z. Ganem + Y. Zaltz
762	Collected	1	Tinshemet	Dark	On the wall	3	Chilopoda	Scutigeromorpha	Scutigeridae	Scutigeridae	MO 17	Scutigeridae MO 17		2021-08-09	Frugivores	29	0.79	Small	10.8	100	43	31.9994	34.9681	Z. Ganem + Y. Zaltz
763	Collected	1	Bet Jan	Dark	Near the wall	2	Insecta	Diptera	Sphaeroceridae	Sphaeroceridae	MO 88	Sphaeroceridae MO 88		2021-08-18	Without bats	19.1	0.74	Medium	2.1	927	33.5	32.9615	35.3952	Z. Ganem + A. Zvik
764	Collected	1	Te`omim	Twilight	Center	1	Insecta	Diptera	Sphaeroceridae	Sphaeroceridae	MO 88	Sphaeroceridae MO 88		2021-09-12	Frugivores	17.3	0.795	Large	24	375	134	31.7262	35.0217	E. Gavish-Regev+ Y. Zaltz
765	Collected	3	Sefunim	Twilight	Center	1	Insecta	Coleoptera	Staphylinidae	Homalotini	MO 60	Homalotini MO 60		2021-08-16	Frugivores	26.3	0.84	Medium	39.9	126	50	32.737	34.9784	Z. Ganem + Y. Zaltz
766	Collected	1	Te`omim	Dark	Center	4	Insecta	Coleoptera	Staphylinidae	Staphylinidae	MO 75	Staphylinidae MO 75		2021-09-12	Frugivores	16.7	0.86	Large	24	375	134	31.7262	35.0217	Z. Ganem + A. Zvik
767	Collected	5	Te`omim	Twilight	Center	3	Insecta	Coleoptera	Staphylinidae	Staphylinidae	MO 75	Staphylinidae MO 75		2021-09-12	Frugivores	17.3	0.795	Large	24	375	134	31.7262	35.0217	Z. Ganem + A. Zvik
768	Collected	1	Te`omim	Dark	Center	4	Insecta	Coleoptera	Staphylinidae	Staphylinidae	MO 76	Staphylinidae MO 76		2021-09-12	Frugivores	16.7	0.86	Large	24	375	134	31.7262	35.0217	Z. Ganem + A. Zvik
769	Collected	2	Te`omim	Dark	Near the wall	4	Insecta	Coleoptera	Staphylinidae	Staphylinidae	MO 76	Staphylinidae MO 76		2021-09-12	Frugivores	16.7	0.86	Large	24	375	134	31.7262	35.0217	Z. Ganem + A. Zvik
770	Collected	1	Sharakh	Twilight	Center	1	Insecta	Coleoptera	Staphylinidae	Staphylinidae	MO 76	Staphylinidae MO 76		2021-08-17	Insectivorous	25.1	0.81	Large	1.91	299	85	33.074	35.2379	E. Gavish-Regev+ Y. Zaltz
771	Collected	1	Sharakh	Twilight	Center	2	Insecta	Coleoptera	Staphylinidae	Staphylinidae	MO 76	Staphylinidae MO 76		2021-08-17	Insectivorous	25.1	0.81	Large	1.91	299	85	33.074	35.2379	E. Gavish-Regev+ Y. Zaltz
772	Collected	4	Sharakh	Twilight	Near the wall	2	Insecta	Coleoptera	Staphylinidae	Staphylinidae	MO 76	Staphylinidae MO 76		2021-08-17	Insectivorous	25.1	0.81	Large	1.91	299	85	33.074	35.2379	E. Gavish-Regev+ A. Zvik
773	Collected	1	Sharakh	Twilight	Center	3	Insecta	Coleoptera	Staphylinidae	Staphylinidae	MO 76	Staphylinidae MO 76		2021-08-17	Insectivorous	25.1	0.81	Large	1.91	299	85	33.074	35.2379	E. Gavish-Regev+ A. Zvik
774	Collected	1	Sharakh	Twilight	Near the wall	3	Insecta	Coleoptera	Staphylinidae	Staphylinidae	MO 76	Staphylinidae MO 76		2021-08-17	Insectivorous	25.1	0.81	Large	1.91	299	85	33.074	35.2379	E. Gavish-Regev+ A. Zvik
775	Collected	1	Sharakh	Twilight	Near the wall	2	Insecta	Coleoptera	Staphylinidae	Stenus	MO 91	Stenus MO 91		2021-08-17	Insectivorous	25.1	0.81	Large	1.91	299	85	33.074	35.2379	E. Gavish-Regev+ A. Zvik
776	Recorded	3	Sefunim	Twilight	Center	1	Insecta	Coleoptera	Staphylinidae	Staphylinidae	sp.	Staphylinidae sp.		2021-08-16	Frugivores	26.3	0.84	Medium	39.9	126	50	32.737	34.9784	Z.Ganem + Y. Zaltz
777	Recorded	1	Sharakh	Twilight	Center	3	Insecta	Coleoptera	Staphylinidae	Staphylinidae	sp.	Staphylinidae sp.		2021-08-17	Insectivorous	25.1	0.81	Large	1.91	299	85	33.074	35.2379	E. Gavish-Regev+ A. Zvik
778	Recorded	1	Sharakh	Twilight	On the wall	3	Insecta	Coleoptera	Staphylinidae	Staphylinidae	sp.	Staphylinidae sp.		2021-08-17	Insectivorous	25.1	0.81	Large	1.91	299	85	33.074	35.2379	E. Gavish-Regev+ A. Zvik
779	Collected	1	Tinshemet	Dark	Near the wall	4	Arachnida	Araneae	Theridiidae	Steatoda	triangulosa	Steatoda triangulosa	Troglophile	2021-08-09	Frugivores	29	0.79	Small	10.8	100	43	31.9994	34.9681	Z. Ganem + Y. Zaltz
780	Collected	1	Tinshemet	Dark	Near the wall	4	Arachnida	Araneae	Theridiidae	Steatoda	triangulosa	Steatoda triangulosa	Troglophile	2021-08-09	Frugivores	29	0.79	Small	10.8	100	43	31.9994	34.9681	Z. Ganem + Y. Zaltz
781	Collected	1	Tinshemet	Dark	On the wall	1	Arachnida	Araneae	Theridiidae	Steatoda	triangulosa	Steatoda triangulosa	Troglophile	2021-08-09	Frugivores	29	0.79	Small	10.8	100	43	31.9994	34.9681	E. Gavish-Regev+ A. Zvik
782	Collected	1	Tinshemet	Dark	Center	4	Arachnida	Araneae	Theridiidae	Steatoda	triangulosa	Steatoda triangulosa	Troglophile	2021-08-09	Frugivores	29	0.79	Small	10.8	100	43	31.9994	34.9681	Z. Ganem + Y. Zaltz
783	Collected	1	Tinshemet	Dark	Near the wall	4	Arachnida	Araneae	Theridiidae	Steatoda	triangulosa	Steatoda triangulosa	Troglophile	2021-08-09	Frugivores	29	0.79	Small	10.8	100	43	31.9994	34.9681	Z. Ganem + Y. Zaltz
784	Collected	1	Bet Arif	Twilight	Center	6	Arachnida	Araneae	Theridiidae	Steatoda	triangulosa	Steatoda triangulosa	Troglophile	2021-08-09	Without bats	24.3	0.824	Large	3.83	95	45	32.0026	34.9642	E. Gavish-Regev+ A. Zvik
785	Collected	1	Bet Arif	Twilight	Near the wall	1	Arachnida	Araneae	Theridiidae	Steatoda	triangulosa	Steatoda triangulosa	Troglophile	2021-08-09	Without bats	24.3	0.824	Large	3.83	95	45	32.0026	34.9642	Z. Ganem + Y. Zaltz
786	Collected	1	Bet Arif	Twilight	Near the wall	1	Arachnida	Araneae	Theridiidae	Steatoda	triangulosa	Steatoda triangulosa	Troglophile	2021-08-09	Without bats	24.3	0.824	Large	3.83	95	45	32.0026	34.9642	Z. Ganem + Y. Zaltz
787	Collected	1	Tinshemet	Dark	On the wall	2	Arachnida	Araneae	Theridiidae	Steatoda	triangulosa	Steatoda triangulosa	Troglophile	2021-08-09	Frugivores	29	0.79	Small	10.8	100	43	31.9994	34.9681	E. Gavish-Regev+ A. Zvik
788	Collected	1	Tinshemet	Dark	On the wall	4	Arachnida	Araneae	Theridiidae	Steatoda	triangulosa	Steatoda triangulosa	Troglophile	2021-08-09	Frugivores	29	0.79	Small	10.8	100	43	31.9994	34.9681	Z. Ganem + Y. Zaltz
789	Collected	1	Tinshemet	Dark	On the wall	3	Arachnida	Araneae	Theridiidae	Steatoda	triangulosa	Steatoda triangulosa	Troglophile	2021-08-09	Frugivores	29	0.79	Small	10.8	100	43	31.9994	34.9681	Z. Ganem + Y. Zaltz
790	Collected	1	Tinshemet	Dark	Near the wall	4	Arachnida	Araneae	Theridiidae	Steatoda	triangulosa	Steatoda triangulosa	Troglophile	2021-08-09	Frugivores	29	0.79	Small	10.8	100	43	31.9994	34.9681	Z. Ganem + Y. Zaltz
791	Recorded	2	Tinshemet	Dark	On the wall	4	Arachnida	Araneae	Theridiidae	Steatoda	triangulosa	Steatoda triangulosa	Troglophile	2021-08-09	Frugivores	29	0.79	Small	10.8	100	43	31.9994	34.9681	Z.Ganem + Y. Zaltz
792	Recorded	1	Tinshemet	Twilight	Center	2	Arachnida	Araneae	Theridiidae	Steatoda	triangulosa	Steatoda triangulosa	Troglophile	2021-08-09	Frugivores	29	0.76	Small	10.8	100	43	31.9994	34.9681	E. Gavish-Regev+ A. Zvik
793	Recorded	1	Tinshemet	Twilight	Near the wall	2	Arachnida	Araneae	Theridiidae	Steatoda	triangulosa	Steatoda triangulosa	Troglophile	2021-08-09	Frugivores	29	0.76	Small	10.8	100	43	31.9994	34.9681	E. Gavish-Regev+ A. Zvik
794	Recorded	1	Tinshemet	Twilight	On the wall	1	Arachnida	Araneae	Theridiidae	Steatoda	triangulosa	Steatoda triangulosa	Troglophile	2021-08-09	Frugivores	29	0.76	Small	10.8	100	43	31.9994	34.9681	E. Gavish-Regev+ A. Zvik
795	Collected	1	Oranit	Twilight	Center	1	Arachnida	Araneae	Agelenidae	Tegenaria	cf. epacris	Tegenaria cf. epacris	Troglophile	2021-08-19	Insectivorous	23	0.83	Medium	31.62	192	66	32.7566	34.9897	E. Gavish-Regev+ Y. Zaltz
796	Collected	1	Oranit	Twilight	On the wall	1	Arachnida	Araneae	Agelenidae	Tegenaria	cf. epacris	Tegenaria cf. epacris	Troglophile	2021-08-19	Insectivorous	23	0.83	Medium	31.62	192	66	32.7566	34.9897	E. Gavish-Regev+ Y. Zaltz
797	Collected	1	Oranit	Twilight	On the wall	1	Arachnida	Araneae	Agelenidae	Tegenaria	cf. epacris	Tegenaria cf. epacris	Troglophile	2021-08-19	Insectivorous	23	0.83	Medium	31.62	192	66	32.7566	34.9897	E. Gavish-Regev+ Y. Zaltz
798	Collected	1	Oranit	Twilight	On the wall	4	Arachnida	Araneae	Agelenidae	Tegenaria	cf. epacris	Tegenaria cf. epacris	Troglophile	2021-08-19	Insectivorous	23	0.83	Medium	31.62	192	66	32.7566	34.9897	E. Gavish-Regev+ Y. Zaltz
799	Collected	1	Oranit	Twilight	On the wall	4	Arachnida	Araneae	Agelenidae	Tegenaria	cf. epacris	Tegenaria cf. epacris	Troglophile	2021-08-19	Insectivorous	23	0.83	Medium	31.62	192	66	32.7566	34.9897	E. Gavish-Regev+ Y. Zaltz
800	Collected	1	Oranit	Twilight	On the wall	1	Arachnida	Araneae	Agelenidae	Tegenaria	cf. epacris	Tegenaria cf. epacris	Troglophile	2021-08-19	Insectivorous	23	0.83	Medium	31.62	192	66	32.7566	34.9897	E. Gavish-Regev+ Y. Zaltz
801	Collected	1	Oranit	Twilight	On the wall	1	Arachnida	Araneae	Agelenidae	Tegenaria	cf. epacris	Tegenaria cf. epacris	Troglophile	2021-08-19	Insectivorous	23	0.83	Medium	31.62	192	66	32.7566	34.9897	E. Gavish-Regev+ Y. Zaltz
802	Collected	1	Oranit	Twilight	On the wall	1	Arachnida	Araneae	Agelenidae	Tegenaria	cf. epacris	Tegenaria cf. epacris	Troglophile	2021-08-19	Insectivorous	23	0.83	Medium	31.62	192	66	32.7566	34.9897	E. Gavish-Regev+ Y. Zaltz
803	Collected	1	Sefunim	Dark	On the wall	3	Arachnida	Araneae	Agelenidae	Tegenaria	cf. epacris	Tegenaria cf. epacris	Troglophile	2021-08-16	Frugivores	25.7	0.823	Medium	39.9	126	50	32.737	34.9784	Z. Ganem + Y. Zaltz
804	Collected	1	Sefunim	Twilight	On the wall	3	Arachnida	Araneae	Agelenidae	Tegenaria	cf. epacris	Tegenaria cf. epacris	Troglophile	2021-08-16	Frugivores	26.3	0.84	Medium	39.9	126	50	32.737	34.9784	Z. Ganem + Y. Zaltz
805	Collected	1	Sefunim	Twilight	Near the wall	3	Arachnida	Araneae	Agelenidae	Tegenaria	cf. epacris	Tegenaria cf. epacris	Troglophile	2021-08-16	Frugivores	26.3	0.84	Medium	39.9	126	50	32.737	34.9784	Z. Ganem + Y. Zaltz
806	Collected	1	Sefunim	Twilight	On the wall	3	Arachnida	Araneae	Agelenidae	Tegenaria	cf. epacris	Tegenaria cf. epacris	Troglophile	2021-08-16	Frugivores	26.3	0.84	Medium	39.9	126	50	32.737	34.9784	Z. Ganem + Y. Zaltz
807	Recorded	14	Oranit	Twilight	Center	1	Arachnida	Araneae	Agelenidae	Tegenaria	cf. epacris	Tegenaria cf. epacris	Troglophile	2021-08-19	Insectivorous	23	0.83	Medium	31.62	192	66	32.7566	34.9897	E. Gavish-Regev+ Y. Zaltz
808	Recorded	13	Oranit	Twilight	Center	2	Arachnida	Araneae	Agelenidae	Tegenaria	cf. epacris	Tegenaria cf. epacris	Troglophile	2021-08-19	Insectivorous	23	0.83	Medium	31.62	192	66	32.7566	34.9897	E. Gavish-Regev+ Y. Zaltz
809	Collected	1	Oranit	Twilight	On the wall	4	Arachnida	Araneae	Agelenidae	Tegenaria	cf. epacris	Tegenaria cf. epacris	Troglophile	2021-08-19	Insectivorous	23	0.83	Medium	31.62	192	66	32.7566	34.9897	E. Gavish-Regev+ Y. Zaltz
810	Collected	1	Oranit	Twilight	On the wall	1	Arachnida	Araneae	Agelenidae	Tegenaria	cf. epacris	Tegenaria cf. epacris	Troglophile	2021-08-19	Insectivorous	23	0.83	Medium	31.62	192	66	32.7566	34.9897	E. Gavish-Regev+ Y. Zaltz
811	Collected	1	Oranit	Twilight	On the wall	1	Arachnida	Araneae	Agelenidae	Tegenaria	cf. epacris	Tegenaria cf. epacris	Troglophile	2021-08-19	Insectivorous	23	0.83	Medium	31.62	192	66	32.7566	34.9897	E. Gavish-Regev+ Y. Zaltz
812	Collected	1	Oranit	Twilight	On the wall	4	Arachnida	Araneae	Agelenidae	Tegenaria	cf. epacris	Tegenaria cf. epacris	Troglophile	2021-08-19	Insectivorous	23	0.83	Medium	31.62	192	66	32.7566	34.9897	E. Gavish-Regev+ Y. Zaltz
813	Recorded	5	Sefunim	Twilight	Center	3	Arachnida	Araneae	Agelenidae	Tegenaria	cf. epacris	Tegenaria cf. epacris	Troglophile	2021-08-16	Frugivores	26.3	0.84	Medium	39.9	126	50	32.737	34.9784	Z.Ganem + Y. Zaltz
814	Recorded	2	Sefunim	Twilight	Near the wall	3	Arachnida	Araneae	Agelenidae	Tegenaria	cf. epacris	Tegenaria cf. epacris	Troglophile	2021-08-16	Frugivores	26.3	0.84	Medium	39.9	126	50	32.737	34.9784	Z.Ganem + Y. Zaltz
815	Recorded	5	Oranit	Twilight	Center	3	Arachnida	Araneae	Agelenidae	Tegenaria	cf. epacris	Tegenaria cf. epacris	Troglophile	2021-08-19	Insectivorous	23	0.83	Medium	31.62	192	66	32.7566	34.9897	E. Gavish-Regev+ Y. Zaltz
816	Recorded	3	Oranit	Twilight	Center	4	Arachnida	Araneae	Agelenidae	Tegenaria	cf. epacris	Tegenaria cf. epacris	Troglophile	2021-08-19	Insectivorous	23	0.83	Medium	31.62	192	66	32.7566	34.9897	E. Gavish-Regev+ Y. Zaltz
817	Recorded	12	Oranit	Twilight	Near the wall	1	Arachnida	Araneae	Agelenidae	Tegenaria	cf. epacris	Tegenaria cf. epacris	Troglophile	2021-08-19	Insectivorous	23	0.83	Medium	31.62	192	66	32.7566	34.9897	E. Gavish-Regev+ Y. Zaltz
818	Collected	1	Oranit	Twilight	Near the wall	2	Arachnida	Araneae	Agelenidae	Tegenaria	cf. epacris	Tegenaria cf. epacris	Troglophile	2021-08-19	Insectivorous	23	0.83	Medium	31.62	192	66	32.7566	34.9897	E. Gavish-Regev+ Y. Zaltz
819	Recorded	5	Oranit	Twilight	Near the wall	2	Arachnida	Araneae	Agelenidae	Tegenaria	cf. epacris	Tegenaria cf. epacris	Troglophile	2021-08-19	Insectivorous	23	0.83	Medium	31.62	192	66	32.7566	34.9897	E. Gavish-Regev+ Y. Zaltz
820	Recorded	1	Oranit	Twilight	Near the wall	3	Arachnida	Araneae	Agelenidae	Tegenaria	cf. epacris	Tegenaria cf. epacris	Troglophile	2021-08-19	Insectivorous	23	0.83	Medium	31.62	192	66	32.7566	34.9897	E. Gavish-Regev+ Y. Zaltz
821	Recorded	8	Oranit	Twilight	Near the wall	4	Arachnida	Araneae	Agelenidae	Tegenaria	cf. epacris	Tegenaria cf. epacris	Troglophile	2021-08-19	Insectivorous	23	0.83	Medium	31.62	192	66	32.7566	34.9897	E. Gavish-Regev+ Y. Zaltz
822	Recorded	6	Oranit	Twilight	On the wall	2	Arachnida	Araneae	Agelenidae	Tegenaria	cf. epacris	Tegenaria cf. epacris	Troglophile	2021-08-19	Insectivorous	23	0.83	Medium	31.62	192	66	32.7566	34.9897	E. Gavish-Regev+ Y. Zaltz
823	Recorded	3	Sefunim	Dark	Center	4	Arachnida	Araneae	Agelenidae	Tegenaria	cf. epacris	Tegenaria cf. epacris	Troglophile	2021-08-16	Frugivores	25.7	0.823	Medium	39.9	126	50	32.737	34.9784	E. Gavish-Regev+ A. Zvik
824	Recorded	1	Sefunim	Dark	On the wall	2	Arachnida	Araneae	Agelenidae	Tegenaria	cf. epacris	Tegenaria cf. epacris	Troglophile	2021-08-16	Frugivores	25.7	0.823	Medium	39.9	126	50	32.737	34.9784	E. Gavish-Regev+ A. Zvik
825	Recorded	1	Sefunim	Dark	Near the wall	4	Arachnida	Araneae	Agelenidae	Tegenaria	cf. epacris	Tegenaria cf. epacris	Troglophile	2021-08-16	Frugivores	25.7	0.823	Medium	39.9	126	50	32.737	34.9784	E. Gavish-Regev+ A. Zvik
826	Recorded	3	Sefunim	Twilight	Center	2	Arachnida	Araneae	Agelenidae	Tegenaria	cf. epacris	Tegenaria cf. epacris	Troglophile	2021-08-16	Frugivores	26.3	0.84	Medium	39.9	126	50	32.737	34.9784	E. Gavish-Regev+ A. Zvik
827	Recorded	1	Sefunim	Twilight	On the wall	4	Arachnida	Araneae	Agelenidae	Tegenaria	cf. epacris	Tegenaria cf. epacris	Troglophile	2021-08-16	Frugivores	26.3	0.84	Medium	39.9	126	50	32.737	34.9784	E. Gavish-Regev+ A. Zvik
828	Recorded	2	Oranit	Dark	Center	2	Arachnida	Araneae	Agelenidae	Tegenaria	ornit	Tegenaria ornit	Troglophile	2021-08-19	Insectivorous	21.1	0.894	Medium	31.62	192	66	32.7566	34.9897	Z.Ganem + A. Zvik
829	Recorded	1	Oranit	Dark	Center	3	Arachnida	Araneae	Agelenidae	Tegenaria	ornit	Tegenaria ornit	Troglophile	2021-08-19	Insectivorous	21.1	0.894	Medium	31.62	192	66	32.7566	34.9897	Z.Ganem + A. Zvik
830	Recorded	1	Oranit	Dark	On the wall	2	Arachnida	Araneae	Agelenidae	Tegenaria	ornit	Tegenaria ornit	Troglophile	2021-08-19	Insectivorous	21.1	0.894	Medium	31.62	192	66	32.7566	34.9897	Z.Ganem + A. Zvik
831	Collected	1	Bet Arif	Twilight	On the wall	5	Arachnida	Araneae	Agelenidae	Tegenaria	pagana	Tegenaria pagana	Troglophile	2021-08-09	Without bats	24.3	0.824	Large	3.83	95	45	32.0026	34.9642	Z. Ganem + Y. Zaltz
832	Collected	1	Bet Arif	Twilight	Center	2	Arachnida	Araneae	Agelenidae	Tegenaria	pagana	Tegenaria pagana	Troglophile	2021-08-09	Without bats	24.3	0.824	Large	3.83	95	45	32.0026	34.9642	E. Gavish-Regev+ A. Zvik
833	Collected	1	Te`omim	Twilight	Near the wall	3	Arachnida	Araneae	Agelenidae	Tegenaria	pagana	Tegenaria pagana	Troglophile	2021-09-12	Frugivores	17.3	0.795	Large	24	375	134	31.7262	35.0217	Z. Ganem + A. Zvik
834	Collected	1	Tinshemet	Dark	Center	1	Arachnida	Araneae	Agelenidae	Tegenaria	pagana	Tegenaria pagana	Troglophile	2021-08-09	Frugivores	29	0.79	Small	10.8	100	43	31.9994	34.9681	E. Gavish-Regev+ A. Zvik
835	Collected	1	Tinshemet	Dark	On the wall	1	Arachnida	Araneae	Agelenidae	Tegenaria	pagana	Tegenaria pagana	Troglophile	2021-08-09	Frugivores	29	0.79	Small	10.8	100	43	31.9994	34.9681	E. Gavish-Regev+ A. Zvik
836	Collected	1	Tinshemet	Dark	On the wall	1	Arachnida	Araneae	Agelenidae	Tegenaria	pagana	Tegenaria pagana	Troglophile	2021-08-09	Frugivores	29	0.79	Small	10.8	100	43	31.9994	34.9681	E. Gavish-Regev+ A. Zvik
837	Collected	1	Tinshemet	Dark	On the wall	4	Arachnida	Araneae	Agelenidae	Tegenaria	pagana	Tegenaria pagana	Troglophile	2021-08-09	Frugivores	29	0.79	Small	10.8	100	43	31.9994	34.9681	Z. Ganem + Y. Zaltz
838	Collected	1	Bet Arif	Dark	Center	1	Arachnida	Araneae	Agelenidae	Tegenaria	pagana	Tegenaria pagana	Troglophile	2021-08-09	Without bats	22.2	0.88	Large	3.83	95	45	32.0026	34.9642	Z. Ganem + Y. Zaltz
839	Collected	1	Bet Arif	Dark	Center	2	Arachnida	Araneae	Agelenidae	Tegenaria	pagana	Tegenaria pagana	Troglophile	2021-08-09	Without bats	22.2	0.88	Large	3.83	95	45	32.0026	34.9642	Z. Ganem + Y. Zaltz
840	Collected	1	Bet Arif	Dark	Center	2	Arachnida	Araneae	Agelenidae	Tegenaria	pagana	Tegenaria pagana	Troglophile	2021-08-09	Without bats	22.2	0.88	Large	3.83	95	45	32.0026	34.9642	Z. Ganem + Y. Zaltz
841	Collected	1	Bet Arif	Dark	Center	2	Arachnida	Araneae	Agelenidae	Tegenaria	pagana	Tegenaria pagana	Troglophile	2021-08-09	Without bats	22.2	0.88	Large	3.83	95	45	32.0026	34.9642	Z. Ganem + Y. Zaltz
842	Collected	1	Bet Arif	Dark	Center	3	Arachnida	Araneae	Agelenidae	Tegenaria	pagana	Tegenaria pagana	Troglophile	2021-08-09	Without bats	22.2	0.88	Large	3.83	95	45	32.0026	34.9642	Z. Ganem + Y. Zaltz
843	Collected	1	Bet Arif	Dark	Center	3	Arachnida	Araneae	Agelenidae	Tegenaria	pagana	Tegenaria pagana	Troglophile	2021-08-09	Without bats	22.2	0.88	Large	3.83	95	45	32.0026	34.9642	Z. Ganem + Y. Zaltz
844	Collected	1	Bet Arif	Dark	Center	3	Arachnida	Araneae	Agelenidae	Tegenaria	pagana	Tegenaria pagana	Troglophile	2021-08-09	Without bats	22.2	0.88	Large	3.83	95	45	32.0026	34.9642	Z. Ganem + Y. Zaltz
845	Collected	1	Bet Arif	Dark	Center	3	Arachnida	Araneae	Agelenidae	Tegenaria	pagana	Tegenaria pagana	Troglophile	2021-08-09	Without bats	22.2	0.88	Large	3.83	95	45	32.0026	34.9642	Z. Ganem + Y. Zaltz
846	Collected	1	Bet Arif	Dark	Center	3	Arachnida	Araneae	Agelenidae	Tegenaria	pagana	Tegenaria pagana	Troglophile	2021-08-09	Without bats	22.2	0.88	Large	3.83	95	45	32.0026	34.9642	Z. Ganem + Y. Zaltz
847	Collected	1	Bet Arif	Dark	Center	3	Arachnida	Araneae	Agelenidae	Tegenaria	pagana	Tegenaria pagana	Troglophile	2021-08-09	Without bats	22.2	0.88	Large	3.83	95	45	32.0026	34.9642	Z. Ganem + Y. Zaltz
848	Collected	1	Bet Arif	Dark	Center	4	Arachnida	Araneae	Agelenidae	Tegenaria	pagana	Tegenaria pagana	Troglophile	2021-08-09	Without bats	22.2	0.88	Large	3.83	95	45	32.0026	34.9642	E. Gavish-Regev+ A. Zvik
849	Collected	1	Bet Arif	Dark	Center	4	Arachnida	Araneae	Agelenidae	Tegenaria	pagana	Tegenaria pagana	Troglophile	2021-08-09	Without bats	22.2	0.88	Large	3.83	95	45	32.0026	34.9642	E. Gavish-Regev+ A. Zvik
850	Collected	1	Bet Arif	Dark	Center	5	Arachnida	Araneae	Agelenidae	Tegenaria	pagana	Tegenaria pagana	Troglophile	2021-08-09	Without bats	22.2	0.88	Large	3.83	95	45	32.0026	34.9642	E. Gavish-Regev+ A. Zvik
851	Collected	1	Bet Arif	Dark	Center	5	Arachnida	Araneae	Agelenidae	Tegenaria	pagana	Tegenaria pagana	Troglophile	2021-08-09	Without bats	22.2	0.88	Large	3.83	95	45	32.0026	34.9642	E. Gavish-Regev+ A. Zvik
852	Collected	1	Bet Arif	Dark	Center	5	Arachnida	Araneae	Agelenidae	Tegenaria	pagana	Tegenaria pagana	Troglophile	2021-08-09	Without bats	22.2	0.88	Large	3.83	95	45	32.0026	34.9642	E. Gavish-Regev+ A. Zvik
853	Collected	1	Bet Arif	Dark	Center	5	Arachnida	Araneae	Agelenidae	Tegenaria	pagana	Tegenaria pagana	Troglophile	2021-08-09	Without bats	22.2	0.88	Large	3.83	95	45	32.0026	34.9642	E. Gavish-Regev+ A. Zvik
854	Collected	1	Bet Arif	Dark	Near the wall	1	Arachnida	Araneae	Agelenidae	Tegenaria	pagana	Tegenaria pagana	Troglophile	2021-08-09	Without bats	22.2	0.88	Large	3.83	95	45	32.0026	34.9642	E. Gavish-Regev+ Z. Ganem
855	Collected	1	Bet Arif	Dark	Near the wall	2	Arachnida	Araneae	Agelenidae	Tegenaria	pagana	Tegenaria pagana	Troglophile	2021-08-09	Without bats	22.2	0.88	Large	3.83	95	45	32.0026	34.9642	Z. Ganem + Y. Zaltz
856	Collected	1	Bet Arif	Dark	Near the wall	2	Arachnida	Araneae	Agelenidae	Tegenaria	pagana	Tegenaria pagana	Troglophile	2021-08-09	Without bats	22.2	0.88	Large	3.83	95	45	32.0026	34.9642	Z. Ganem + Y. Zaltz
857	Collected	1	Bet Arif	Dark	Near the wall	2	Arachnida	Araneae	Agelenidae	Tegenaria	pagana	Tegenaria pagana	Troglophile	2021-08-09	Without bats	22.2	0.88	Large	3.83	95	45	32.0026	34.9642	Z. Ganem + Y. Zaltz
858	Collected	1	Bet Arif	Dark	Near the wall	3	Arachnida	Araneae	Agelenidae	Tegenaria	pagana	Tegenaria pagana	Troglophile	2021-08-09	Without bats	22.2	0.88	Large	3.83	95	45	32.0026	34.9642	E. Gavish-Regev+ A. Zvik
859	Collected	1	Bet Arif	Dark	On the wall	1	Arachnida	Araneae	Agelenidae	Tegenaria	pagana	Tegenaria pagana	Troglophile	2021-08-09	Without bats	22.2	0.88	Large	3.83	95	45	32.0026	34.9642	E. Gavish-Regev+ Z. Ganem
860	Collected	1	Bet Arif	Dark	On the wall	1	Arachnida	Araneae	Agelenidae	Tegenaria	pagana	Tegenaria pagana	Troglophile	2021-08-09	Without bats	22.2	0.88	Large	3.83	95	45	32.0026	34.9642	E. Gavish-Regev+ Z. Ganem
861	Collected	1	Bet Arif	Dark	On the wall	2	Arachnida	Araneae	Agelenidae	Tegenaria	pagana	Tegenaria pagana	Troglophile	2021-08-09	Without bats	22.2	0.88	Large	3.83	95	45	32.0026	34.9642	Z. Ganem + Y. Zaltz
862	Collected	1	Tinshemet	Dark	Center	1	Arachnida	Araneae	Agelenidae	Tegenaria	pagana	Tegenaria pagana	Troglophile	2021-08-09	Frugivores	29	0.79	Small	10.8	100	43	31.9994	34.9681	E. Gavish-Regev+ A. Zvik
863	Collected	1	Te`omim	Twilight	On the wall	3	Arachnida	Araneae	Agelenidae	Tegenaria	pagana	Tegenaria pagana	Troglophile	2021-09-12	Frugivores	17.3	0.795	Large	24	375	134	31.7262	35.0217	Z. Ganem + A. Zvik
864	Recorded	1	Bet Arif	Dark	Center	2	Arachnida	Araneae	Agelenidae	Tegenaria	pagana	Tegenaria pagana	Troglophile	2021-08-09	Without bats	22.2	0.88	Large	3.83	95	45	32.0026	34.9642	Z.Ganem + Y. Zaltz
865	Recorded	4	Bet Arif	Dark	Center	3	Arachnida	Araneae	Agelenidae	Tegenaria	pagana	Tegenaria pagana	Troglophile	2021-08-09	Without bats	22.2	0.88	Large	3.83	95	45	32.0026	34.9642	Z.Ganem + Y. Zaltz
866	Recorded	5	Bet Arif	Dark	Center	6	Arachnida	Araneae	Agelenidae	Tegenaria	pagana	Tegenaria pagana	Troglophile	2021-08-09	Without bats	22.2	0.88	Large	3.83	95	45	32.0026	34.9642	E. Gavish-Regev+ A. Zvik
867	Recorded	1	Bet Arif	Twilight	Center	1	Arachnida	Araneae	Agelenidae	Tegenaria	pagana	Tegenaria pagana	Troglophile	2021-08-09	Without bats	24.3	0.824	Large	3.83	95	45	32.0026	34.9642	Z.Ganem + Y. Zaltz
868	Recorded	3	Bet Arif	Twilight	Near the wall	1	Arachnida	Araneae	Agelenidae	Tegenaria	pagana	Tegenaria pagana	Troglophile	2021-08-09	Without bats	24.3	0.824	Large	3.83	95	45	32.0026	34.9642	Z.Ganem + Y. Zaltz
869	Recorded	1	Bet Arif	Twilight	Near the wall	3	Arachnida	Araneae	Agelenidae	Tegenaria	pagana	Tegenaria pagana	Troglophile	2021-08-09	Without bats	24.3	0.824	Large	3.83	95	45	32.0026	34.9642	Z.Ganem + Y. Zaltz
870	Recorded	3	Tinshemet	Dark	Near the wall	4	Arachnida	Araneae	Agelenidae	Tegenaria	pagana	Tegenaria pagana	Troglophile	2021-08-09	Frugivores	29	0.79	Small	10.8	100	43	31.9994	34.9681	Z.Ganem + Y. Zaltz
871	Recorded	2	Te`omim	Twilight	Near the wall	3	Arachnida	Araneae	Agelenidae	Tegenaria	pagana	Tegenaria pagana	Troglophile	2021-09-12	Frugivores	17.3	0.795	Large	24	375	134	31.7262	35.0217	Z.Ganem + A. Zvik
872	Collected	1	Te`omim	Twilight	On the wall	3	Arachnida	Araneae	Agelenidae	Tegenaria	pagana	Tegenaria pagana	Troglophile	2021-09-12	Frugivores	17.3	0.795	Large	24	375	134	31.7262	35.0217	Z. Ganem + A. Zvik
873	Collected	1	Te`omim	Twilight	On the wall	3	Arachnida	Araneae	Agelenidae	Tegenaria	pagana	Tegenaria pagana	Troglophile	2021-09-12	Frugivores	17.3	0.795	Large	24	375	134	31.7262	35.0217	Z. Ganem + A. Zvik
874	Collected	1	Te`omim	Twilight	On the wall	3	Arachnida	Araneae	Agelenidae	Tegenaria	pagana	Tegenaria pagana	Troglophile	2021-09-12	Frugivores	17.3	0.795	Large	24	375	134	31.7262	35.0217	Z. Ganem + A. Zvik
875	Collected	1	Te`omim	Twilight	On the wall	3	Arachnida	Araneae	Agelenidae	Tegenaria	pagana	Tegenaria pagana	Troglophile	2021-09-12	Frugivores	17.3	0.795	Large	24	375	134	31.7262	35.0217	Z. Ganem + A. Zvik
876	Collected	1	Te`omim	Twilight	On the wall	3	Arachnida	Araneae	Agelenidae	Tegenaria	pagana	Tegenaria pagana	Troglophile	2021-09-12	Frugivores	17.3	0.795	Large	24	375	134	31.7262	35.0217	Z. Ganem + A. Zvik
877	Recorded	1	Bet Arif	Dark	Near the wall	4	Arachnida	Araneae	Agelenidae	Tegenaria	pagana	Tegenaria pagana	Troglophile	2021-08-09	Without bats	22.2	0.88	Large	3.83	95	45	32.0026	34.9642	Z.Ganem + Y. Zaltz
878	Recorded	1	Bet Arif	Twilight	Near the wall	2	Arachnida	Araneae	Agelenidae	Tegenaria	pagana	Tegenaria pagana	Troglophile	2021-08-09	Without bats	24.3	0.824	Large	3.83	95	45	32.0026	34.9642	E. Gavish-Regev+ A. Zvik
879	Recorded	2	Bet Arif	Twilight	Near the wall	4	Arachnida	Araneae	Agelenidae	Tegenaria	pagana	Tegenaria pagana	Troglophile	2021-08-09	Without bats	24.3	0.824	Large	3.83	95	45	32.0026	34.9642	E. Gavish-Regev+ A. Zvik
880	Recorded	1	Bet Arif	Twilight	Near the wall	6	Arachnida	Araneae	Agelenidae	Tegenaria	pagana	Tegenaria pagana	Troglophile	2021-08-09	Without bats	24.3	0.824	Large	3.83	95	45	32.0026	34.9642	E. Gavish-Regev+ A. Zvik
881	Recorded	2	Bet Arif	Twilight	On the wall	5	Arachnida	Araneae	Agelenidae	Tegenaria	pagana	Tegenaria pagana	Troglophile	2021-08-09	Without bats	24.3	0.824	Large	3.83	95	45	32.0026	34.9642	Z.Ganem + Y. Zaltz
882	Recorded	2	Tinshemet	Dark	Center	1	Arachnida	Araneae	Agelenidae	Tegenaria	pagana	Tegenaria pagana	Troglophile	2021-08-09	Frugivores	29	0.79	Small	10.8	100	43	31.9994	34.9681	E. Gavish-Regev+ A. Zvik
883	Recorded	4	Tinshemet	Twilight	Center	2	Arachnida	Araneae	Agelenidae	Tegenaria	pagana	Tegenaria pagana	Troglophile	2021-08-09	Frugivores	29	0.76	Small	10.8	100	43	31.9994	34.9681	E. Gavish-Regev+ A. Zvik
884	Recorded	2	Tinshemet	Twilight	Center	3	Arachnida	Araneae	Agelenidae	Tegenaria	pagana	Tegenaria pagana	Troglophile	2021-08-09	Frugivores	29	0.76	Small	10.8	100	43	31.9994	34.9681	Z.Ganem + Y. Zaltz
885	Recorded	3	Tinshemet	Twilight	Near the wall	1	Arachnida	Araneae	Agelenidae	Tegenaria	pagana	Tegenaria pagana	Troglophile	2021-08-09	Frugivores	29	0.76	Small	10.8	100	43	31.9994	34.9681	E. Gavish-Regev+ A. Zvik
886	Recorded	2	Tinshemet	Twilight	Near the wall	2	Arachnida	Araneae	Agelenidae	Tegenaria	pagana	Tegenaria pagana	Troglophile	2021-08-09	Frugivores	29	0.76	Small	10.8	100	43	31.9994	34.9681	E. Gavish-Regev+ A. Zvik
887	Recorded	6	Tinshemet	Twilight	On the wall	1	Arachnida	Araneae	Agelenidae	Tegenaria	pagana	Tegenaria pagana	Troglophile	2021-08-09	Frugivores	29	0.76	Small	10.8	100	43	31.9994	34.9681	E. Gavish-Regev+ A. Zvik
888	Recorded	2	Tinshemet	Twilight	On the wall	2	Arachnida	Araneae	Agelenidae	Tegenaria	pagana	Tegenaria pagana	Troglophile	2021-08-09	Frugivores	29	0.76	Small	10.8	100	43	31.9994	34.9681	E. Gavish-Regev+ A. Zvik
889	Recorded	5	Te`omim	Twilight	On the wall	3	Arachnida	Araneae	Agelenidae	Tegenaria	pagana	Tegenaria pagana	Troglophile	2021-09-12	Frugivores	17.3	0.795	Large	24	375	134	31.7262	35.0217	Z.Ganem + A. Zvik
890	Recorded	3	Te`omim	Twilight	Center	2	Arachnida	Araneae	Agelenidae	Tegenaria	pagana	Tegenaria pagana	Troglophile	2021-09-12	Frugivores	17.3	0.795	Large	24	375	134	31.7262	35.0217	E. Gavish-Regev+ Y. Zaltz
891	Collected	1	Te`omim	Dark	On the wall	3	Arachnida	Araneae	Agelenidae	Tegenaria	yaaranford	Tegenaria yaaranford	Troglobite	2021-09-12	Frugivores	16.7	0.86	Large	24	375	134	31.7262	35.0217	Z. Ganem + A. Zvik
892	Collected	1	Te`omim	Twilight	On the wall	4	Arachnida	Araneae	Agelenidae	Tegenaria	yaaranford	Tegenaria yaaranford	Troglobite	2021-09-12	Frugivores	17.3	0.795	Large	24	375	134	31.7262	35.0217	Z. Ganem + A. Zvik
893	Collected	1	Te`omim	Twilight	Center	1	Arachnida	Araneae	Agelenidae	Tegenaria	yaaranford	Tegenaria yaaranford	Troglobite	2021-09-12	Frugivores	17.3	0.795	Large	24	375	134	31.7262	35.0217	E. Gavish-Regev+ Y. Zaltz
894	Collected	1	Te`omim	Dark	On the wall	4	Arachnida	Araneae	Agelenidae	Tegenaria	yaaranford	Tegenaria yaaranford	Troglobite	2021-09-12	Frugivores	16.7	0.86	Large	24	375	134	31.7262	35.0217	Z. Ganem + A. Zvik
895	Collected	1	Te`omim	Dark	Near the wall	2	Arachnida	Araneae	Agelenidae	Tegenaria	yaaranford	Tegenaria yaaranford	Troglobite	2021-09-12	Frugivores	16.7	0.86	Large	24	375	134	31.7262	35.0217	E. Gavish-Regev+ Y. Zaltz
896	Collected	1	Te`omim	Dark	Near the wall	2	Arachnida	Araneae	Agelenidae	Tegenaria	yaaranford	Tegenaria yaaranford	Troglobite	2021-09-12	Frugivores	16.7	0.86	Large	24	375	134	31.7262	35.0217	E. Gavish-Regev+ Y. Zaltz
897	Collected	1	Te`omim	Dark	Near the wall	2	Arachnida	Araneae	Agelenidae	Tegenaria	yaaranford	Tegenaria yaaranford	Troglobite	2021-09-12	Frugivores	16.7	0.86	Large	24	375	134	31.7262	35.0217	E. Gavish-Regev+ Y. Zaltz
898	Collected	1	Te`omim	Dark	Near the wall	4	Arachnida	Araneae	Agelenidae	Tegenaria	yaaranford	Tegenaria yaaranford	Troglobite	2021-09-12	Frugivores	16.7	0.86	Large	24	375	134	31.7262	35.0217	Z. Ganem + A. Zvik
899	Collected	1	Te`omim	Dark	On the wall	3	Arachnida	Araneae	Agelenidae	Tegenaria	yaaranford	Tegenaria yaaranford	Troglobite	2021-09-12	Frugivores	16.7	0.86	Large	24	375	134	31.7262	35.0217	Z. Ganem + A. Zvik
900	Collected	1	Te`omim	Dark	On the wall	4	Arachnida	Araneae	Agelenidae	Tegenaria	yaaranford	Tegenaria yaaranford	Troglobite	2021-09-12	Frugivores	16.7	0.86	Large	24	375	134	31.7262	35.0217	Z. Ganem + A. Zvik
901	Collected	1	Te`omim	Dark	Near the wall	3	Arachnida	Araneae	Agelenidae	Tegenaria	yaaranford	Tegenaria yaaranford	Troglobite	2021-09-12	Frugivores	16.7	0.86	Large	24	375	134	31.7262	35.0217	Z. Ganem + A. Zvik
902	Collected	1	Te`omim	Dark	On the wall	4	Arachnida	Araneae	Agelenidae	Tegenaria	yaaranford	Tegenaria yaaranford	Troglobite	2021-09-12	Frugivores	16.7	0.86	Large	24	375	134	31.7262	35.0217	Z. Ganem + A. Zvik
903	Recorded	2	Te`omim	Dark	Near the wall	3	Arachnida	Araneae	Agelenidae	Tegenaria	yaaranford	Tegenaria yaaranford	Troglobite	2021-09-12	Frugivores	16.7	0.86	Large	24	375	134	31.7262	35.0217	Z.Ganem + A. Zvik
904	Recorded	1	Te`omim	Dark	On the wall	4	Arachnida	Araneae	Agelenidae	Tegenaria	yaaranford	Tegenaria yaaranford	Troglobite	2021-09-12	Frugivores	16.7	0.86	Large	24	375	134	31.7262	35.0217	Z.Ganem + A. Zvik
905	Collected	1	Te`omim	Dark	On the wall	3	Arachnida	Araneae	Agelenidae	Tegenaria	yaaranford	Tegenaria yaaranford	Troglobite	2021-09-12	Frugivores	16.7	0.86	Large	24	375	134	31.7262	35.0217	Z. Ganem + A. Zvik
906	Recorded	2	Te`omim	Dark	Center	3	Arachnida	Araneae	Agelenidae	Tegenaria	yaaranford	Tegenaria yaaranford	Troglobite	2021-09-12	Frugivores	16.7	0.86	Large	24	375	134	31.7262	35.0217	Z.Ganem + A. Zvik
907	Recorded	1	Te`omim	Dark	On the wall	2	Arachnida	Araneae	Agelenidae	Tegenaria	yaaranford	Tegenaria yaaranford	Troglobite	2021-09-12	Frugivores	16.7	0.86	Large	24	375	134	31.7262	35.0217	E. Gavish-Regev+ Y. Zaltz
908	Recorded	1	Te`omim	Dark	On the wall	3	Arachnida	Araneae	Agelenidae	Tegenaria	yaaranford	Tegenaria yaaranford	Troglobite	2021-09-12	Frugivores	16.7	0.86	Large	24	375	134	31.7262	35.0217	Z.Ganem + A. Zvik
909	Recorded	2	Te`omim	Twilight	Near the wall	1	Arachnida	Araneae	Agelenidae	Tegenaria	yaaranford	Tegenaria yaaranford	Troglobite	2021-09-12	Frugivores	17.3	0.795	Large	24	375	134	31.7262	35.0217	E. Gavish-Regev+ Y. Zaltz
910	Recorded	1	Te`omim	Dark	Near the wall	1	Arachnida	Araneae	Agelenidae	Tegenaria	yaaranford	Tegenaria yaaranford	Troglobite	2021-09-12	Frugivores	16.7	0.86	Large	24	375	134	31.7262	35.0217	E. Gavish-Regev+ Y. Zaltz
911	Recorded	1	Te`omim	Dark	Near the wall	2	Arachnida	Araneae	Agelenidae	Tegenaria	yaaranford	Tegenaria yaaranford	Troglobite	2021-09-12	Frugivores	16.7	0.86	Large	24	375	134	31.7262	35.0217	E. Gavish-Regev+ Y. Zaltz
912	Recorded	1	Te`omim	Dark	On the wall	1	Arachnida	Araneae	Agelenidae	Tegenaria	yaaranford	Tegenaria yaaranford	Troglobite	2021-09-12	Frugivores	16.7	0.86	Large	24	375	134	31.7262	35.0217	E. Gavish-Regev+ Y. Zaltz
913	Collected	1	Bet Jan	Twilight	On the wall	3	Arachnida	Araneae	Agelenidae	Tegenaria	trogalil	Tegenaria trogalil	Troglobite	2021-08-18	Without bats	16.2	0.823	Medium	2.1	927	33.5	32.9615	35.3952	E. Gavish-Regev+ Y. Zaltz
914	Collected	1	Bet Jan	Dark	On the wall	4	Arachnida	Araneae	Agelenidae	Tegenaria	trogalil	Tegenaria trogalil	Troglobite	2021-08-18	Without bats	19.1	0.74	Medium	2.1	927	33.5	32.9615	35.3952	Z. Ganem + A. Zvik
915	Collected	1	Sharakh	Dark	On the wall	1	Arachnida	Araneae	Agelenidae	Tegenaria	trogalil	Tegenaria trogalil	Troglobite	2021-08-17	Insectivorous	28	0.223	Large	1.91	299	85	33.074	35.2379	Z. Ganem + Y. Zaltz
916	Collected	1	Sharakh	Dark	On the wall	1	Arachnida	Araneae	Agelenidae	Tegenaria	trogalil	Tegenaria trogalil	Troglobite	2021-08-17	Insectivorous	28	0.223	Large	1.91	299	85	33.074	35.2379	Z. Ganem + Y. Zaltz
917	Collected	1	Yir`on	Dark	Near the wall	2	Arachnida	Araneae	Agelenidae	Tegenaria	trogalil	Tegenaria trogalil	Troglobite	2021-08-18	Insectivorous	20.9	0.875	Large	1.1	528	150	33.0679	35.4665	Z. Ganem + A. Zvik
918	Collected	1	Yir`on	Dark	Center	2	Arachnida	Araneae	Agelenidae	Tegenaria	trogalil	Tegenaria trogalil	Troglobite	2021-08-18	Insectivorous	20.9	0.875	Large	1.1	528	150	33.0679	35.4665	Z. Ganem + A. Zvik
919	Collected	1	Yir`on	Dark	Near the wall	2	Arachnida	Araneae	Agelenidae	Tegenaria	trogalil	Tegenaria trogalil	Troglobite	2021-08-18	Insectivorous	20.9	0.875	Large	1.1	528	150	33.0679	35.4665	Z. Ganem + A. Zvik
920	Recorded	2	Yir`on	Dark	Center	2	Arachnida	Araneae	Agelenidae	Tegenaria	trogalil	Tegenaria trogalil	Troglobite	2021-08-18	Insectivorous	20.9	0.875	Large	1.1	528	150	33.0679	35.4665	Z.Ganem + A. Zvik
921	Recorded	2	Sharakh	Dark	Center	4	Arachnida	Araneae	Agelenidae	Tegenaria	trogalil	Tegenaria trogalil	Troglobite	2021-08-17	Insectivorous	28	0.223	Large	1.91	299	85	33.074	35.2379	Z.Ganem + Sh. Aharon
922	Recorded	1	Sharakh	Dark	Near the wall	1	Arachnida	Araneae	Agelenidae	Tegenaria	trogalil	Tegenaria trogalil	Troglobite	2021-08-17	Insectivorous	28	0.223	Large	1.91	299	85	33.074	35.2379	Z.Ganem + Y. Zaltz
923	Recorded	1	Sharakh	Dark	Near the wall	2	Arachnida	Araneae	Agelenidae	Tegenaria	trogalil	Tegenaria trogalil	Troglobite	2021-08-17	Insectivorous	28	0.223	Large	1.91	299	85	33.074	35.2379	Z.Ganem + Y. Zaltz
924	Recorded	3	Bet Jan	Twilight	On the wall	3	Arachnida	Araneae	Agelenidae	Tegenaria	trogalil	Tegenaria trogalil	Troglobite	2021-08-18	Without bats	16.2	0.823	Medium	2.1	927	33.5	32.9615	35.3952	E. Gavish-Regev+ Y. Zaltz
925	Recorded	1	Bet Jan	Dark	Near the wall	1	Arachnida	Araneae	Agelenidae	Tegenaria	trogalil	Tegenaria trogalil	Troglobite	2021-08-18	Without bats	19.1	0.74	Medium	2.1	927	33.5	32.9615	35.3952	Z.Ganem + A. Zvik
926	Collected	1	Soreq	Twilight	Near the wall	2	Arachnida	Araneae	Agelenidae	Tegenaria	yotami	Tegenaria yotami	Troglobite	2021-09-12	Without bats	21.7	0.984	Large	0	405	80	31.756	35.0227	E. Gavish-Regev+ Y. Zaltz
927	Collected	1	Soreq	Twilight	On the wall	4	Arachnida	Araneae	Agelenidae	Tegenaria	yotami	Tegenaria yotami	Troglobite	2021-09-12	Without bats	21.7	0.984	Large	0	405	80	31.756	35.0227	Z. Ganem + A. Zvik
928	Recorded	1	Soreq	Twilight	Center	2	Arachnida	Araneae	Agelenidae	Tegenaria	yotami	Tegenaria yotami	Troglobite	2021-09-12	Without bats	21.7	0.984	Large	0	405	80	31.756	35.0227	E. Gavish-Regev+ Y. Zaltz
929	Collected	12	Tinshemet	Dark	Center	2	Insecta	Coleoptera	Tenebrionidae	Alphitobius	MO 12	Alphitobius MO 12		2021-08-09	Frugivores	29	0.79	Small	10.8	100	43	31.9994	34.9681	E. Gavish-Regev+ A. Zvik
930	Collected	36	Tinshemet	Dark	Center	3	Insecta	Coleoptera	Tenebrionidae	Alphitobius	MO 12	Alphitobius MO 12		2021-08-09	Frugivores	29	0.79	Small	10.8	100	43	31.9994	34.9681	Z. Ganem + Y. Zaltz
931	Collected	25	Tinshemet	Dark	Center	4	Insecta	Coleoptera	Tenebrionidae	Alphitobius	MO 12	Alphitobius MO 12		2021-08-09	Frugivores	29	0.79	Small	10.8	100	43	31.9994	34.9681	Z. Ganem + Y. Zaltz
932	Collected	1	Tinshemet	Dark	Center	1	Insecta	Coleoptera	Tenebrionidae	Alphitobius	MO 12	Alphitobius MO 12		2021-08-09	Frugivores	29	0.79	Small	10.8	100	43	31.9994	34.9681	E. Gavish-Regev+ A. Zvik
933	Collected	1	Sharakh	Dark	On the wall	2	Arachnida	Araneae	Theridiidae	Theridiidae	sp.	Theridiidae sp.	-	2021-08-17	Insectivorous	28	0.223	Large	1.91	299	85	33.074	35.2379	Z. Ganem + Y. Zaltz
934	Collected	6	Bet Jan	Twilight	Near the wall	2	Diplopoda	Glomerida	Glomeridae	Trachysphaera	MO 100	Trachysphaera MO 100		2021-08-18	Without bats	16.2	0.823	Medium	2.1	927	33.5	32.9615	35.3952	E. Gavish-Regev+ Y. Zaltz
935	Collected	1	Bet Jan	Twilight	Near the wall	3	Diplopoda	Glomerida	Glomeridae	Trachysphaera	MO 100	Trachysphaera MO 100		2021-08-18	Without bats	16.2	0.823	Medium	2.1	927	33.5	32.9615	35.3952	E. Gavish-Regev+ Y. Zaltz
936	Collected	1	Bet Jan	Dark	Center	2	Diplopoda	Glomerida	Glomeridae	Trachysphaera	MO 100	Trachysphaera MO 100		2021-08-18	Without bats	19.1	0.74	Medium	2.1	927	33.5	32.9615	35.3952	Z. Ganem + A. Zvik
937	Collected	2	Te`omim	Dark	Center	1	Diplopoda	Glomerida	Glomeridae	Trachysphaera	MO 74	Trachysphaera MO 74		2021-09-12	Frugivores	16.7	0.86	Large	24	375	134	31.7262	35.0217	E. Gavish-Regev+ Y. Zaltz
938	Collected	5	Te`omim	Dark	Center	2	Diplopoda	Glomerida	Glomeridae	Trachysphaera	MO 74	Trachysphaera MO 74		2021-09-12	Frugivores	16.7	0.86	Large	24	375	134	31.7262	35.0217	E. Gavish-Regev+ Y. Zaltz
939	Collected	7	Te`omim	Dark	Center	4	Diplopoda	Glomerida	Glomeridae	Trachysphaera	MO 74	Trachysphaera MO 74		2021-09-12	Frugivores	16.7	0.86	Large	24	375	134	31.7262	35.0217	Z. Ganem + A. Zvik
940	Collected	1	Te`omim	Dark	Near the wall	2	Diplopoda	Glomerida	Glomeridae	Trachysphaera	MO 74	Trachysphaera MO 74		2021-09-12	Frugivores	16.7	0.86	Large	24	375	134	31.7262	35.0217	E. Gavish-Regev+ Y. Zaltz
941	Collected	10	Te`omim	Dark	Near the wall	4	Diplopoda	Glomerida	Glomeridae	Trachysphaera	MO 74	Trachysphaera MO 74		2021-09-12	Frugivores	16.7	0.86	Large	24	375	134	31.7262	35.0217	Z. Ganem + A. Zvik
942	Collected	19	Te`omim	Twilight	Center	4	Diplopoda	Glomerida	Glomeridae	Trachysphaera	MO 74	Trachysphaera MO 74		2021-09-12	Frugivores	17.3	0.795	Large	24	375	134	31.7262	35.0217	Z. Ganem + A. Zvik
943	Collected	4	Te`omim	Twilight	Center	1	Diplopoda	Glomerida	Glomeridae	Trachysphaera	MO 74	Trachysphaera MO 74		2021-09-12	Frugivores	17.3	0.795	Large	24	375	134	31.7262	35.0217	E. Gavish-Regev+ Y. Zaltz
944	Collected	20	Te`omim	Twilight	Near the wall	4	Diplopoda	Glomerida	Glomeridae	Trachysphaera	MO 74	Trachysphaera MO 74		2021-09-12	Frugivores	17.3	0.795	Large	24	375	134	31.7262	35.0217	Z. Ganem + A. Zvik
945	Recorded	2	Bet Jan	Twilight	Near the wall	2	Diplopoda	Glomerida	Glomeridae	Trachysphaera	sp.	Trachysphaera sp.		2021-08-18	Without bats	16.2	0.823	Medium	2.1	927	33.5	32.9615	35.3952	E. Gavish-Regev+ Y. Zaltz
946	Recorded	11	Te`omim	Twilight	Center	4	Diplopoda	Glomerida	Glomeridae	Trachysphaera	sp.	Trachysphaera sp.		2021-09-12	Frugivores	17.3	0.795	Large	24	375	134	31.7262	35.0217	Z.Ganem + A. Zvik
947	Recorded	5	Te`omim	Twilight	Near the wall	4	Diplopoda	Glomerida	Glomeridae	Trachysphaera	sp.	Trachysphaera sp.		2021-09-12	Frugivores	17.3	0.795	Large	24	375	134	31.7262	35.0217	Z.Ganem + A. Zvik
948	Recorded	3	Te`omim	Dark	Center	4	Diplopoda	Glomerida	Glomeridae	Trachysphaera	sp.	Trachysphaera sp.		2021-09-12	Frugivores	16.7	0.86	Large	24	375	134	31.7262	35.0217	Z.Ganem + A. Zvik
949	Recorded	5	Te`omim	Dark	Near the wall	4	Diplopoda	Glomerida	Glomeridae	Trachysphaera	sp.	Trachysphaera sp.		2021-09-12	Frugivores	16.7	0.86	Large	24	375	134	31.7262	35.0217	Z.Ganem + A. Zvik
950	Collected	1	Bet Jan	Dark	On the wall	1	Insecta	Trichoptera	Trichoptera	Trichoptera	sp.	Trichoptera sp.		2021-08-18	Without bats	19.1	0.74	Medium	2.1	927	33.5	32.9615	35.3952	Z. Ganem + A. Zvik
951	Collected	1	Bet Jan	Twilight	Near the wall	3	Arachnida	Opiliones	Trogulidae	Trogulus	gypseus	Trogulus gypseus	Accidental	2021-08-18	Without bats	16.2	0.823	Medium	2.1	927	33.5	32.9615	35.3952	E. Gavish-Regev+ Y. Zaltz
952	Collected	1	Yir`on	Dark	Center	4	Arachnida	Trombidiformes	Trombidiformes	Trombidiformes	MO 25	Trombidiformes MO 25	-	2021-08-19	Insectivorous	20.9	0.875	Large	1.1	528	150	33.0679	35.4665	Z. Ganem + A. Zvik
953	Collected	4	Oranit	Dark	Center	1	Arachnida	Trombidiformes	Trombidiformes	Trombidiformes	MO 41	Trombidiformes MO 41	-	2021-08-09	Insectivorous	21.1	0.894	Medium	31.62	192	66	32.7566	34.9897	Z. Ganem + A. Zvik
954	Collected	1	Sefunim	Dark	On the wall	1	Arachnida	Trombidiformes	Trombidiformes	Trombidiformes	MO 62	Trombidiformes MO 62	-	2021-08-09	Frugivores	25.7	0.823	Medium	39.9	126	50	32.737	34.9784	Z. Ganem + Y. Zaltz
955	Collected	2	Bet Arif	Twilight	Near the wall	3	Arachnida	Trombidiformes	Trombidiformes	Trombidiformes	MO 9	Trombidiformes MO 9	-	2021-08-09	Without bats	24.3	0.824	Large	3.83	95	45	32.0026	34.9642	Z. Ganem + Y. Zaltz
956	Collected	2	Bet Arif	Twilight	Near the wall	5	Arachnida	Trombidiformes	Trombidiformes	Trombidiformes	MO 9	Trombidiformes MO 9	-	2021-08-09	Without bats	24.3	0.824	Large	3.83	95	45	32.0026	34.9642	Z. Ganem + Y. Zaltz
957	Recorded	1	Tinshemet	Twilight	On the wall	2	Arachnida	Araneae	Uloboridae	Uloborus cf.	sp.	Uloborus cf. sp.	Accidental	2021-08-09	Frugivores	29	0.76	Small	10.8	100	43	31.9994	34.9681	E. Gavish-Regev+ A. Zvik
958	Collected	28	Sefunim	Twilight	Center	1	Arachnida	Mesostigmata	Uropodina	Uropodina	MO 61	Uropodina MO 61	-	2021-08-09	Frugivores	26.3	0.84	Medium	39.9	126	50	32.737	34.9784	Z. Ganem + Y. Zaltz
959	Collected	1	Bet Arif	Twilight	Center	3	Insecta	Zygentoma	Zygentoma	Zygentoma	sp.	Zygentoma sp.		2021-08-09	Without bats	24.3	0.824	Large	3.83	95	45	32.0026	34.9642	Z. Ganem + Y. Zaltz
